# Supplementary material for: eQTLs are key players in the integration of genomic and transcriptomic data for phenotype prediction
Source: BMC Genomics. 2022 Jun 28;23:476. doi: 10.1186/s12864-022-08690-7 (PMC9238188; doi:10.1186/s12864-022-08690-7)
Supplement: Supplementary file 8 — Additional file 8: Table S2. Complete gene ontology analysis of all traits. [file 12864_2022_8690_MOESM8_ESM.xlsx]

## Sheet: Ht_ORL_Quantile_2.5%_eQTLsPotri
	GO.ID	Term	Annotated	Significant	Expected	classicFisher
1	GO:0006106	fumarate metabolic process	1	1	0	0.0014
2	GO:0007622	rhythmic behavior	1	1	0	0.0014
3	GO:0032239	regulation of nucleobase-containing compound transport	1	1	0	0.0014
4	GO:0032241	positive regulation of nucleobase-containing compound transport	1	1	0	0.0014
5	GO:0046831	regulation of RNA export from nucleus	1	1	0	0.0014
6	GO:0046833	positive regulation of RNA export from nucleus	1	1	0	0.0014
7	GO:0048512	circadian behavior	1	1	0	0.0014
8	GO:0018160	peptidyl-pyrromethane cofactor linkage	2	1	0	0.0029
9	GO:0007610	behavior	3	1	0	0.0043
10	GO:0046824	positive regulation of nucleocytoplasmic transport	3	1	0	0.0043
11	GO:0051168	nuclear export	79	2	0.11	0.0057
12	GO:0019835	cytolysis	5	1	0.01	0.0071
13	GO:0080175	phragmoplast microtubule organization	5	1	0.01	0.0071
14	GO:0000056	ribosomal small subunit export from nucleus	6	1	0.01	0.0085
15	GO:0080006	internode patterning	7	1	0.01	0.0100
16	GO:0007112	male meiosis cytokinesis	8	1	0.01	0.0114
17	GO:0046822	regulation of nucleocytoplasmic transport	8	1	0.01	0.0114
18	GO:0050792	regulation of viral process	8	1	0.01	0.0114
19	GO:0010447	response to acidic pH	9	1	0.01	0.0128
20	GO:0000160	phosphorelay signal transduction system	364	3	0.52	0.0149
21	GO:0009554	megasporogenesis	11	1	0.02	0.0156
22	GO:0009268	response to pH	12	1	0.02	0.0170
23	GO:0010076	maintenance of floral meristem identity	12	1	0.02	0.0170
24	GO:1901409	positive regulation of phosphorylation of RNA polymerase II C-terminal...	12	1	0.02	0.0170
25	GO:0006913	nucleocytoplasmic transport	142	2	0.2	0.0175
26	GO:0051169	nuclear transport	142	2	0.2	0.0175
27	GO:0018106	peptidyl-histidine phosphorylation	14	1	0.02	0.0198
28	GO:0032388	positive regulation of intracellular transport	14	1	0.02	0.0198
29	GO:1901407	regulation of phosphorylation of RNA polymerase II C-terminal domain	14	1	0.02	0.0198
30	GO:0009615	response to virus	157	2	0.22	0.0211
31	GO:0019346	transsulfuration	15	1	0.02	0.0212
32	GO:0050667	homocysteine metabolic process	15	1	0.02	0.0212
33	GO:0009864	induced systemic resistance, jasmonic acid mediated signaling pathway	16	1	0.02	0.0226
34	GO:0045737	positive regulation of cyclin-dependent protein serine/threonine kinas...	16	1	0.02	0.0226
35	GO:1904031	positive regulation of cyclin-dependent protein kinase activity	16	1	0.02	0.0226
36	GO:0009092	homoserine metabolic process	18	1	0.03	0.0254
37	GO:0015866	ADP transport	18	1	0.03	0.0254
38	GO:0015867	ATP transport	18	1	0.03	0.0254
39	GO:0071902	positive regulation of protein serine/threonine kinase activity	18	1	0.03	0.0254
40	GO:0006782	protoporphyrinogen IX biosynthetic process	19	1	0.03	0.0268
41	GO:0033206	meiotic cytokinesis	19	1	0.03	0.0268
42	GO:0046501	protoporphyrinogen IX metabolic process	19	1	0.03	0.0268
43	GO:0010077	maintenance of inflorescence meristem identity	20	1	0.03	0.0282
44	GO:0015865	purine nucleotide transport	22	1	0.03	0.0310
45	GO:0015868	purine ribonucleotide transport	22	1	0.03	0.0310
46	GO:0051503	adenine nucleotide transport	22	1	0.03	0.0310
47	GO:0070816	phosphorylation of RNA polymerase II C-terminal domain	22	1	0.03	0.0310
48	GO:0015931	nucleobase-containing compound transport	196	2	0.28	0.0318
49	GO:0000054	ribosomal subunit export from nucleus	23	1	0.03	0.0324
50	GO:0033750	ribosome localization	23	1	0.03	0.0324
51	GO:0010044	response to aluminum ion	24	1	0.03	0.0337
52	GO:0018202	peptidyl-histidine modification	25	1	0.04	0.0351
53	GO:0002252	immune effector process	27	1	0.04	0.0379
54	GO:0071428	rRNA-containing ribonucleoprotein complex export from nucleus	27	1	0.04	0.0379
55	GO:0019953	sexual reproduction	220	2	0.31	0.0392
56	GO:0044703	multi-organism reproductive process	220	2	0.31	0.0392
57	GO:0002218	activation of innate immune response	28	1	0.04	0.0393
58	GO:0002253	activation of immune response	28	1	0.04	0.0393
59	GO:0006790	sulfur compound metabolic process	531	3	0.76	0.0395
60	GO:1903046	meiotic cell cycle process	222	2	0.32	0.0399
61	GO:0006862	nucleotide transport	29	1	0.04	0.0406
62	GO:0010105	negative regulation of ethylene-activated signaling pathway	29	1	0.04	0.0406
63	GO:0070298	negative regulation of phosphorelay signal transduction system	29	1	0.04	0.0406
64	GO:0010468	regulation of gene expression	3376	9	4.82	0.0418
65	GO:0006108	malate metabolic process	30	1	0.04	0.0420
66	GO:0051567	histone H3-K9 methylation	30	1	0.04	0.0420
67	GO:0007049	cell cycle	933	4	1.33	0.0425
68	GO:0006783	heme biosynthetic process	31	1	0.04	0.0434
69	GO:0051050	positive regulation of transport	31	1	0.04	0.0434
70	GO:0010099	regulation of photomorphogenesis	32	1	0.05	0.0447
71	GO:0007140	male meiotic nuclear division	34	1	0.05	0.0475
72	GO:0042168	heme metabolic process	34	1	0.05	0.0475
73	GO:1902532	negative regulation of intracellular signal transduction	34	1	0.05	0.0475
74	GO:0010223	secondary shoot formation	35	1	0.05	0.0488
75	GO:0010346	shoot axis formation	35	1	0.05	0.0488
76	GO:0032386	regulation of intracellular transport	35	1	0.05	0.0488
77	GO:0045089	positive regulation of innate immune response	35	1	0.05	0.0488
78	GO:1900865	chloroplast RNA modification	35	1	0.05	0.0488
79	GO:0018193	peptidyl-amino acid modification	594	3	0.85	0.0520
80	GO:0061647	histone H3-K9 modification	38	1	0.05	0.0529
81	GO:0051321	meiotic cell cycle	261	2	0.37	0.0533
82	GO:0001763	morphogenesis of a branching structure	43	1	0.06	0.0597
83	GO:0009682	induced systemic resistance	43	1	0.06	0.0597
84	GO:0010104	regulation of ethylene-activated signaling pathway	43	1	0.06	0.0597
85	GO:0070297	regulation of phosphorelay signal transduction system	43	1	0.06	0.0597
86	GO:0018198	peptidyl-cysteine modification	45	1	0.06	0.0624
87	GO:2000030	regulation of response to red or far red light	45	1	0.06	0.0624
88	GO:0006346	DNA methylation-dependent heterochromatin assembly	47	1	0.07	0.0651
89	GO:0009873	ethylene-activated signaling pathway	293	2	0.42	0.0654
90	GO:0006405	RNA export from nucleus	49	1	0.07	0.0677
91	GO:0070588	calcium ion transmembrane transport	50	1	0.07	0.0691
92	GO:0071369	cellular response to ethylene stimulus	303	2	0.43	0.0693
93	GO:0006534	cysteine metabolic process	51	1	0.07	0.0704
94	GO:0010229	inflorescence development	51	1	0.07	0.0704
95	GO:0016126	sterol biosynthetic process	53	1	0.08	0.0731
96	GO:0006355	regulation of transcription, DNA-templated	2644	7	3.78	0.0752
97	GO:1903506	regulation of nucleic acid-templated transcription	2644	7	3.78	0.0752
98	GO:2001141	regulation of RNA biosynthetic process	2644	7	3.78	0.0752
99	GO:0034293	sexual sporulation	55	1	0.08	0.0757
100	GO:0043934	sporulation	55	1	0.08	0.0757
101	GO:0048236	plant-type sporogenesis	55	1	0.08	0.0757
102	GO:0000184	nuclear-transcribed mRNA catabolic process, nonsense-mediated decay	56	1	0.08	0.0770
103	GO:0060341	regulation of cellular localization	56	1	0.08	0.0770
104	GO:0051704	multi-organism process	704	3	1.01	0.0781
105	GO:0090332	stomatal closure	58	1	0.08	0.0797
106	GO:0051726	regulation of cell cycle	335	2	0.48	0.0824
107	GO:0055046	microgametogenesis	62	1	0.09	0.0849
108	GO:0043207	response to external biotic stimulus	1666	5	2.38	0.0851
109	GO:0051707	response to other organism	1666	5	2.38	0.0851
110	GO:0009407	toxin catabolic process	63	1	0.09	0.0862
111	GO:0044419	biological process involved in interspecies interaction between organi...	1678	5	2.4	0.0872
112	GO:0006099	tricarboxylic acid cycle	64	1	0.09	0.0876
113	GO:0006305	DNA alkylation	65	1	0.09	0.0889
114	GO:0006306	DNA methylation	65	1	0.09	0.0889
115	GO:0009607	response to biotic stimulus	1695	5	2.42	0.0901
116	GO:0071166	ribonucleoprotein complex localization	66	1	0.09	0.0902
117	GO:0071426	ribonucleoprotein complex export from nucleus	66	1	0.09	0.0902
118	GO:1901362	organic cyclic compound biosynthetic process	3904	9	5.58	0.0906
119	GO:0060255	regulation of macromolecule metabolic process	3926	9	5.61	0.0932
120	GO:0051252	regulation of RNA metabolic process	2804	7	4.01	0.0964
121	GO:0098662	inorganic cation transmembrane transport	370	2	0.53	0.0976
122	GO:1902531	regulation of intracellular signal transduction	73	1	0.1	0.0993
123	GO:1990542	mitochondrial transmembrane transport	73	1	0.1	0.0993
124	GO:0006351	transcription, DNA-templated	2844	7	4.06	0.1022
125	GO:0010074	maintenance of meristem identity	76	1	0.11	0.1031
126	GO:0097659	nucleic acid-templated transcription	2854	7	4.08	0.1037
127	GO:0015748	organophosphate ester transport	77	1	0.11	0.1044
128	GO:0031146	SCF-dependent proteasomal ubiquitin-dependent protein catabolic proces...	77	1	0.11	0.1044
129	GO:0032774	RNA biosynthetic process	2867	7	4.1	0.1056
130	GO:0048232	male gamete generation	78	1	0.11	0.1057
131	GO:0031507	heterochromatin assembly	79	1	0.11	0.1070
132	GO:0070828	heterochromatin organization	79	1	0.11	0.1070
133	GO:0071805	potassium ion transmembrane transport	79	1	0.11	0.1070
134	GO:0009404	toxin metabolic process	80	1	0.11	0.1083
135	GO:0019219	regulation of nucleobase-containing compound metabolic process	2891	7	4.13	0.1093
136	GO:0006464	cellular protein modification process	4055	9	5.79	0.1094
137	GO:0036211	protein modification process	4055	9	5.79	0.1094
138	GO:0006665	sphingolipid metabolic process	81	1	0.12	0.1095
139	GO:0018298	protein-chromophore linkage	81	1	0.12	0.1095
140	GO:0031503	protein-containing complex localization	83	1	0.12	0.1121
141	GO:0098655	cation transmembrane transport	404	2	0.58	0.1130
142	GO:0015995	chlorophyll biosynthetic process	85	1	0.12	0.1146
143	GO:0000079	regulation of cyclin-dependent protein serine/threonine kinase activit...	87	1	0.12	0.1172
144	GO:0002684	positive regulation of immune system process	87	1	0.12	0.1172
145	GO:0002833	positive regulation of response to biotic stimulus	87	1	0.12	0.1172
146	GO:0009069	serine family amino acid metabolic process	87	1	0.12	0.1172
147	GO:0050778	positive regulation of immune response	87	1	0.12	0.1172
148	GO:1904029	regulation of cyclin-dependent protein kinase activity	87	1	0.12	0.1172
149	GO:0006810	transport	3524	8	5.03	0.1177
150	GO:0044728	DNA methylation or demethylation	89	1	0.13	0.1197
151	GO:0045088	regulation of innate immune response	89	1	0.13	0.1197
152	GO:0098660	inorganic ion transmembrane transport	419	2	0.6	0.1200
153	GO:0045860	positive regulation of protein kinase activity	91	1	0.13	0.1222
154	GO:2000112	regulation of cellular macromolecule biosynthetic process	2980	7	4.26	0.1234
155	GO:0033674	positive regulation of kinase activity	92	1	0.13	0.1235
156	GO:0032103	positive regulation of response to external stimulus	93	1	0.13	0.1247
157	GO:0045814	negative regulation of gene expression, epigenetic	93	1	0.13	0.1247
158	GO:0018130	heterocycle biosynthetic process	3575	8	5.11	0.1254
159	GO:0010556	regulation of macromolecule biosynthetic process	2992	7	4.27	0.1254
160	GO:0006304	DNA modification	94	1	0.13	0.1260
161	GO:0007276	gamete generation	94	1	0.13	0.1260
162	GO:0022412	cellular process involved in reproduction in multicellular organism	94	1	0.13	0.1260
163	GO:0031349	positive regulation of defense response	94	1	0.13	0.1260
164	GO:0071900	regulation of protein serine/threonine kinase activity	94	1	0.13	0.1260
165	GO:0051234	establishment of localization	3584	8	5.12	0.1268
166	GO:0019827	stem cell population maintenance	95	1	0.14	0.1273
167	GO:0098727	maintenance of cell number	95	1	0.14	0.1273
168	GO:1901264	carbohydrate derivative transport	95	1	0.14	0.1273
169	GO:0001934	positive regulation of protein phosphorylation	96	1	0.14	0.1285
170	GO:0003333	amino acid transmembrane transport	96	1	0.14	0.1285
171	GO:0034968	histone lysine methylation	96	1	0.14	0.1285
172	GO:0006816	calcium ion transport	97	1	0.14	0.1298
173	GO:0042327	positive regulation of phosphorylation	97	1	0.14	0.1298
174	GO:0061640	cytoskeleton-dependent cytokinesis	97	1	0.14	0.1298
175	GO:0006779	porphyrin-containing compound biosynthetic process	98	1	0.14	0.1310
176	GO:0007018	microtubule-based movement	98	1	0.14	0.1310
177	GO:0006749	glutathione metabolic process	99	1	0.14	0.1322
178	GO:0010562	positive regulation of phosphorus metabolic process	101	1	0.14	0.1347
179	GO:0045937	positive regulation of phosphate metabolic process	101	1	0.14	0.1347
180	GO:0009723	response to ethylene	452	2	0.65	0.1358
181	GO:0000096	sulfur amino acid metabolic process	102	1	0.15	0.1360
182	GO:0035556	intracellular signal transduction	902	3	1.29	0.1366
183	GO:0044265	cellular macromolecule catabolic process	903	3	1.29	0.1369
184	GO:0033014	tetrapyrrole biosynthetic process	103	1	0.15	0.1372
185	GO:0042274	ribosomal small subunit biogenesis	107	1	0.15	0.1422
186	GO:0019438	aromatic compound biosynthetic process	3682	8	5.26	0.1423
187	GO:0030001	metal ion transport	475	2	0.68	0.1471
188	GO:0018022	peptidyl-lysine methylation	111	1	0.16	0.1471
189	GO:0050657	nucleic acid transport	111	1	0.16	0.1471
190	GO:0050658	RNA transport	111	1	0.16	0.1471
191	GO:0051236	establishment of RNA localization	111	1	0.16	0.1471
192	GO:0031326	regulation of cellular biosynthetic process	3123	7	4.46	0.1481
193	GO:0006839	mitochondrial transport	112	1	0.16	0.1483
194	GO:0019222	regulation of metabolic process	4331	9	6.19	0.1492
195	GO:0006865	amino acid transport	114	1	0.16	0.1507
196	GO:0045787	positive regulation of cell cycle	115	1	0.16	0.1520
197	GO:0051347	positive regulation of transferase activity	116	1	0.17	0.1532
198	GO:1903825	organic acid transmembrane transport	116	1	0.17	0.1532
199	GO:1905039	carboxylic acid transmembrane transport	116	1	0.17	0.1532
200	GO:0090304	nucleic acid metabolic process	4983	10	7.12	0.1542
201	GO:0015994	chlorophyll metabolic process	117	1	0.17	0.1544
202	GO:0006403	RNA localization	118	1	0.17	0.1556
203	GO:0010629	negative regulation of gene expression	493	2	0.7	0.1560
204	GO:0051179	localization	3765	8	5.38	0.1562
205	GO:0009889	regulation of biosynthetic process	3173	7	4.53	0.1573
206	GO:0010090	trichome morphogenesis	120	1	0.17	0.1580
207	GO:0016571	histone methylation	121	1	0.17	0.1593
208	GO:0009640	photomorphogenesis	123	1	0.18	0.1617
209	GO:0051656	establishment of organelle localization	123	1	0.18	0.1617
210	GO:0016032	viral process	124	1	0.18	0.1629
211	GO:0000956	nuclear-transcribed mRNA catabolic process	125	1	0.18	0.1641
212	GO:0006694	steroid biosynthetic process	125	1	0.18	0.1641
213	GO:0006813	potassium ion transport	126	1	0.18	0.1653
214	GO:0010605	negative regulation of macromolecule metabolic process	987	3	1.41	0.1654
215	GO:0006511	ubiquitin-dependent protein catabolic process	513	2	0.73	0.1661
216	GO:0016070	RNA metabolic process	4437	9	6.34	0.1664
217	GO:0034654	nucleobase-containing compound biosynthetic process	3225	7	4.61	0.1671
218	GO:0019748	secondary metabolic process	518	2	0.74	0.1686
219	GO:0040029	regulation of gene expression, epigenetic	130	1	0.19	0.1701
220	GO:0019941	modification-dependent protein catabolic process	528	2	0.75	0.1737
221	GO:0016125	sterol metabolic process	134	1	0.19	0.1748
222	GO:0006778	porphyrin-containing compound metabolic process	136	1	0.19	0.1772
223	GO:0006928	movement of cell or subcellular component	137	1	0.2	0.1784
224	GO:0033013	tetrapyrrole metabolic process	138	1	0.2	0.1796
225	GO:0043632	modification-dependent macromolecule catabolic process	545	2	0.78	0.1824
226	GO:0016143	S-glycoside metabolic process	142	1	0.2	0.1843
227	GO:0019757	glycosinolate metabolic process	142	1	0.2	0.1843
228	GO:0019760	glucosinolate metabolic process	142	1	0.2	0.1843
229	GO:0006811	ion transport	1045	3	1.49	0.1860
230	GO:0009060	aerobic respiration	144	1	0.21	0.1866
231	GO:0043436	oxoacid metabolic process	1588	4	2.27	0.1884
232	GO:0048229	gametophyte development	557	2	0.8	0.1886
233	GO:0043648	dicarboxylic acid metabolic process	149	1	0.21	0.1924
234	GO:0031401	positive regulation of protein modification process	150	1	0.21	0.1936
235	GO:0140013	meiotic nuclear division	150	1	0.21	0.1936
236	GO:0043412	macromolecule modification	4596	9	6.57	0.1939
237	GO:0009892	negative regulation of metabolic process	1072	3	1.53	0.1959
238	GO:0006479	protein methylation	154	1	0.22	0.1982
239	GO:0008213	protein alkylation	154	1	0.22	0.1982
240	GO:0015711	organic anion transport	154	1	0.22	0.1982
241	GO:0044260	cellular macromolecule metabolic process	9230	16	13.19	0.1995
242	GO:0010026	trichome differentiation	156	1	0.22	0.2005
243	GO:0006643	membrane lipid metabolic process	158	1	0.23	0.2028
244	GO:0006402	mRNA catabolic process	160	1	0.23	0.2051
245	GO:0009605	response to external stimulus	2223	5	3.18	0.2067
246	GO:0009867	jasmonic acid mediated signaling pathway	162	1	0.23	0.2074
247	GO:0045333	cellular respiration	162	1	0.23	0.2074
248	GO:0090626	plant epidermis morphogenesis	162	1	0.23	0.2074
249	GO:0006575	cellular modified amino acid metabolic process	164	1	0.23	0.2097
250	GO:0006082	organic acid metabolic process	1662	4	2.37	0.2104
251	GO:0071395	cellular response to jasmonic acid stimulus	168	1	0.24	0.2142
252	GO:0071398	cellular response to fatty acid	173	1	0.25	0.2199
253	GO:0034220	ion transmembrane transport	618	2	0.88	0.2206
254	GO:0009987	cellular process	18915	29	27.02	0.2212
255	GO:0008202	steroid metabolic process	176	1	0.25	0.2232
256	GO:0045859	regulation of protein kinase activity	176	1	0.25	0.2232
257	GO:0009968	negative regulation of signal transduction	177	1	0.25	0.2244
258	GO:1905393	plant organ formation	177	1	0.25	0.2244
259	GO:0045893	positive regulation of transcription, DNA-templated	626	2	0.89	0.2248
260	GO:0051301	cell division	626	2	0.89	0.2248
261	GO:0010648	negative regulation of cell communication	178	1	0.25	0.2255
262	GO:0023057	negative regulation of signaling	178	1	0.25	0.2255
263	GO:0000910	cytokinesis	179	1	0.26	0.2266
264	GO:1902680	positive regulation of RNA biosynthetic process	631	2	0.9	0.2274
265	GO:1903508	positive regulation of nucleic acid-templated transcription	631	2	0.9	0.2274
266	GO:0051049	regulation of transport	182	1	0.26	0.2299
267	GO:0051603	proteolysis involved in cellular protein catabolic process	636	2	0.91	0.2301
268	GO:0043549	regulation of kinase activity	184	1	0.26	0.2322
269	GO:0006979	response to oxidative stress	641	2	0.92	0.2327
270	GO:0044248	cellular catabolic process	1735	4	2.48	0.2329
271	GO:0010073	meristem maintenance	186	1	0.27	0.2344
272	GO:0044257	cellular protein catabolic process	648	2	0.93	0.2365
273	GO:0016192	vesicle-mediated transport	650	2	0.93	0.2375
274	GO:0006401	RNA catabolic process	190	1	0.27	0.2388
275	GO:0051171	regulation of nitrogen compound metabolic process	3572	7	5.1	0.2399
276	GO:0009553	embryo sac development	192	1	0.27	0.2410
277	GO:0009057	macromolecule catabolic process	1193	3	1.7	0.2415
278	GO:0006812	cation transport	662	2	0.95	0.2439
279	GO:0006139	nucleobase-containing compound metabolic process	5505	10	7.86	0.2440
280	GO:0015849	organic acid transport	195	1	0.28	0.2442
281	GO:0022402	cell cycle process	664	2	0.95	0.2450
282	GO:0048518	positive regulation of biological process	1782	4	2.55	0.2477
283	GO:0042742	defense response to bacterium	673	2	0.96	0.2498
284	GO:0015980	energy derivation by oxidation of organic compounds	202	1	0.29	0.2518
285	GO:0010557	positive regulation of macromolecule biosynthetic process	685	2	0.98	0.2562
286	GO:0051640	organelle localization	208	1	0.3	0.2583
287	GO:0000226	microtubule cytoskeleton organization	209	1	0.3	0.2594
288	GO:0001932	regulation of protein phosphorylation	209	1	0.3	0.2594
289	GO:0010200	response to chitin	209	1	0.3	0.2594
290	GO:0080090	regulation of primary metabolic process	3658	7	5.23	0.2596
291	GO:0032879	regulation of localization	215	1	0.31	0.2657
292	GO:0051338	regulation of transferase activity	215	1	0.31	0.2657
293	GO:0010118	stomatal movement	216	1	0.31	0.2668
294	GO:0051254	positive regulation of RNA metabolic process	705	2	1.01	0.2669
295	GO:0007623	circadian rhythm	223	1	0.32	0.2742
296	GO:1901657	glycosyl compound metabolic process	223	1	0.32	0.2742
297	GO:0048868	pollen tube development	224	1	0.32	0.2752
298	GO:0098542	defense response to other organism	1281	3	1.83	0.2759
299	GO:0045935	positive regulation of nucleobase-containing compound metabolic proces...	725	2	1.04	0.2776
300	GO:0022414	reproductive process	2483	5	3.55	0.2778
301	GO:0042325	regulation of phosphorylation	227	1	0.32	0.2784
302	GO:0046148	pigment biosynthetic process	227	1	0.32	0.2784
303	GO:0006955	immune response	1288	3	1.84	0.2786
304	GO:0050789	regulation of biological process	7010	12	10.01	0.2791
305	GO:0002376	immune system process	1291	3	1.84	0.2798
306	GO:0034655	nucleobase-containing compound catabolic process	229	1	0.33	0.2804
307	GO:0000003	reproduction	2496	5	3.57	0.2815
308	GO:0002831	regulation of response to biotic stimulus	230	1	0.33	0.2815
309	GO:0031328	positive regulation of cellular biosynthetic process	736	2	1.05	0.2835
310	GO:0080167	response to karrikin	232	1	0.33	0.2835
311	GO:0098754	detoxification	232	1	0.33	0.2835
312	GO:0032270	positive regulation of cellular protein metabolic process	236	1	0.34	0.2877
313	GO:0048511	rhythmic process	236	1	0.34	0.2877
314	GO:0018205	peptidyl-lysine modification	240	1	0.34	0.2918
315	GO:0032101	regulation of response to external stimulus	241	1	0.34	0.2928
316	GO:0051247	positive regulation of protein metabolic process	242	1	0.35	0.2938
317	GO:0002682	regulation of immune system process	245	1	0.35	0.2969
318	GO:0050776	regulation of immune response	245	1	0.35	0.2969
319	GO:0045944	positive regulation of transcription by RNA polymerase II	246	1	0.35	0.2979
320	GO:0009891	positive regulation of biosynthetic process	765	2	1.09	0.2989
321	GO:0006468	protein phosphorylation	1944	4	2.78	0.3004
322	GO:1901360	organic cyclic compound metabolic process	6453	11	9.22	0.3005
323	GO:0016567	protein ubiquitination	768	2	1.1	0.3006
324	GO:0030163	protein catabolic process	771	2	1.1	0.3022
325	GO:0048609	multicellular organismal reproductive process	252	1	0.36	0.3040
326	GO:0031323	regulation of cellular metabolic process	3878	7	5.54	0.3121
327	GO:0043085	positive regulation of catalytic activity	263	1	0.38	0.3150
328	GO:0044271	cellular nitrogen compound biosynthetic process	4540	8	6.49	0.3150
329	GO:0032504	multicellular organism reproduction	265	1	0.38	0.3169
330	GO:0042440	pigment metabolic process	269	1	0.38	0.3209
331	GO:0032446	protein modification by small protein conjugation	807	2	1.15	0.3213
332	GO:0016458	gene silencing	270	1	0.39	0.3219
333	GO:0010016	shoot system morphogenesis	274	1	0.39	0.3258
334	GO:0010467	gene expression	5251	9	7.5	0.3270
335	GO:0043161	proteasome-mediated ubiquitin-dependent protein catabolic process	276	1	0.39	0.3277
336	GO:0009617	response to bacterium	821	2	1.17	0.3288
337	GO:0044093	positive regulation of molecular function	278	1	0.4	0.3297
338	GO:0090567	reproductive shoot system development	826	2	1.18	0.3314
339	GO:0003006	developmental process involved in reproduction	2040	4	2.91	0.3324
340	GO:0019752	carboxylic acid metabolic process	1426	3	2.04	0.3336
341	GO:0016570	histone modification	284	1	0.41	0.3355
342	GO:0043414	macromolecule methylation	284	1	0.41	0.3355
343	GO:0006470	protein dephosphorylation	291	1	0.42	0.3422
344	GO:0046700	heterocycle catabolic process	291	1	0.42	0.3422
345	GO:0046483	heterocycle metabolic process	5993	10	8.56	0.3437
346	GO:0007389	pattern specification process	296	1	0.42	0.3469
347	GO:0010228	vegetative to reproductive phase transition of meristem	296	1	0.42	0.3469
348	GO:0019220	regulation of phosphate metabolic process	297	1	0.42	0.3479
349	GO:0051174	regulation of phosphorus metabolic process	297	1	0.42	0.3479
350	GO:0044270	cellular nitrogen compound catabolic process	299	1	0.43	0.3498
351	GO:0048522	positive regulation of cellular process	1470	3	2.1	0.3512
352	GO:0006629	lipid metabolic process	1477	3	2.11	0.3540
353	GO:0000904	cell morphogenesis involved in differentiation	305	1	0.44	0.3554
354	GO:0048584	positive regulation of response to stimulus	305	1	0.44	0.3554
355	GO:0048646	anatomical structure formation involved in morphogenesis	307	1	0.44	0.3573
356	GO:0009658	chloroplast organization	308	1	0.44	0.3582
357	GO:0010498	proteasomal protein catabolic process	310	1	0.44	0.3600
358	GO:0009636	response to toxic substance	311	1	0.44	0.3610
359	GO:0000280	nuclear division	312	1	0.45	0.3619
360	GO:0045892	negative regulation of transcription, DNA-templated	312	1	0.45	0.3619
361	GO:1902679	negative regulation of RNA biosynthetic process	316	1	0.45	0.3656
362	GO:1903507	negative regulation of nucleic acid-templated transcription	316	1	0.45	0.3656
363	GO:0006952	defense response	2139	4	3.06	0.3657
364	GO:0007017	microtubule-based process	317	1	0.45	0.3665
365	GO:0071705	nitrogen compound transport	1509	3	2.16	0.3668
366	GO:0009639	response to red or far red light	318	1	0.45	0.3674
367	GO:0050794	regulation of cellular process	6122	10	8.75	0.3718
368	GO:0070647	protein modification by small protein conjugation or removal	909	2	1.3	0.3750
369	GO:0051253	negative regulation of RNA metabolic process	327	1	0.47	0.3756
370	GO:0034641	cellular nitrogen compound metabolic process	6836	11	9.77	0.3800
371	GO:1901617	organic hydroxy compound biosynthetic process	333	1	0.48	0.3811
372	GO:1901564	organonitrogen compound metabolic process	7536	12	10.77	0.3842
373	GO:0050832	defense response to fungus	343	1	0.49	0.3900
374	GO:0044267	cellular protein metabolic process	5544	9	7.92	0.3934
375	GO:0009737	response to abscisic acid	948	2	1.35	0.3951
376	GO:0051173	positive regulation of nitrogen compound metabolic process	948	2	1.35	0.3951
377	GO:0046907	intracellular transport	950	2	1.36	0.3961
378	GO:0006820	anion transport	351	1	0.5	0.3970
379	GO:0031399	regulation of protein modification process	352	1	0.5	0.3979
380	GO:0009888	tissue development	954	2	1.36	0.3982
381	GO:0006725	cellular aromatic compound metabolic process	6247	10	8.92	0.3995
382	GO:0055085	transmembrane transport	1599	3	2.28	0.4027
383	GO:0006631	fatty acid metabolic process	359	1	0.51	0.4040
384	GO:0097305	response to alcohol	970	2	1.39	0.4064
385	GO:0009753	response to jasmonic acid	364	1	0.52	0.4083
386	GO:0048585	negative regulation of response to stimulus	365	1	0.52	0.4092
387	GO:0007010	cytoskeleton organization	368	1	0.53	0.4117
388	GO:0010604	positive regulation of macromolecule metabolic process	981	2	1.4	0.4119
389	GO:0070542	response to fatty acid	369	1	0.53	0.4126
390	GO:0006807	nitrogen compound metabolic process	11826	18	16.89	0.4157
391	GO:0006325	chromatin organization	374	1	0.53	0.4169
392	GO:0045934	negative regulation of nucleobase-containing compound metabolic proces...	374	1	0.53	0.4169
393	GO:0019439	aromatic compound catabolic process	375	1	0.54	0.4177
394	GO:0051649	establishment of localization in cell	1004	2	1.43	0.4235
395	GO:0016310	phosphorylation	2311	4	3.3	0.4236
396	GO:0065007	biological regulation	7728	12	11.04	0.4247
397	GO:0009056	catabolic process	2317	4	3.31	0.4257
398	GO:1901605	alpha-amino acid metabolic process	385	1	0.55	0.4261
399	GO:0048519	negative regulation of biological process	1662	3	2.37	0.4275
400	GO:0048507	meristem development	388	1	0.55	0.4286
401	GO:0045087	innate immune response	389	1	0.56	0.4294
402	GO:0090558	plant epidermis development	392	1	0.56	0.4319
403	GO:0048285	organelle fission	395	1	0.56	0.4344
404	GO:0031347	regulation of defense response	398	1	0.57	0.4369
405	GO:1901361	organic cyclic compound catabolic process	399	1	0.57	0.4377
406	GO:0009657	plastid organization	402	1	0.57	0.4401
407	GO:1901565	organonitrogen compound catabolic process	1040	2	1.49	0.4415
408	GO:0048583	regulation of response to stimulus	1041	2	1.49	0.4420
409	GO:0031325	positive regulation of cellular metabolic process	1045	2	1.49	0.4440
410	GO:0010243	response to organonitrogen compound	413	1	0.59	0.4490
411	GO:0009555	pollen development	417	1	0.6	0.4522
412	GO:0044238	primary metabolic process	13401	20	19.14	0.4535
413	GO:0048468	cell development	424	1	0.61	0.4578
414	GO:0044255	cellular lipid metabolic process	1075	2	1.54	0.4587
415	GO:0044281	small molecule metabolic process	2425	4	3.46	0.4616
416	GO:0016311	dephosphorylation	448	1	0.64	0.4765
417	GO:2000113	negative regulation of cellular macromolecule biosynthetic process	448	1	0.64	0.4765
418	GO:0009893	positive regulation of metabolic process	1117	2	1.6	0.4789
419	GO:0010558	negative regulation of macromolecule biosynthetic process	452	1	0.65	0.4795
420	GO:0009856	pollination	455	1	0.65	0.4818
421	GO:0044706	multi-multicellular organism process	455	1	0.65	0.4818
422	GO:0006357	regulation of transcription by RNA polymerase II	457	1	0.65	0.4833
423	GO:0071702	organic substance transport	1809	3	2.58	0.4841
424	GO:0048869	cellular developmental process	1134	2	1.62	0.4870
425	GO:0048580	regulation of post-embryonic development	474	1	0.68	0.4960
426	GO:0019538	protein metabolic process	5988	9	8.55	0.4965
427	GO:1901698	response to nitrogen compound	475	1	0.68	0.4967
428	GO:0006796	phosphate-containing compound metabolic process	3233	5	4.62	0.4996
429	GO:0006508	proteolysis	1165	2	1.66	0.5015
430	GO:0031327	negative regulation of cellular biosynthetic process	483	1	0.69	0.5026
431	GO:0009620	response to fungus	484	1	0.69	0.5033
432	GO:0009890	negative regulation of biosynthetic process	489	1	0.7	0.5069
433	GO:0009451	RNA modification	490	1	0.7	0.5076
434	GO:0034645	cellular macromolecule biosynthetic process	4669	7	6.67	0.5127
435	GO:0042254	ribosome biogenesis	498	1	0.71	0.5134
436	GO:2000026	regulation of multicellular organismal development	498	1	0.71	0.5134
437	GO:0006793	phosphorus metabolic process	3284	5	4.69	0.5144
438	GO:0032259	methylation	500	1	0.71	0.5148
439	GO:0009966	regulation of signal transduction	506	1	0.72	0.5190
440	GO:0023051	regulation of signaling	507	1	0.72	0.5197
441	GO:0071704	organic substance metabolic process	14419	21	20.6	0.5233
442	GO:0010646	regulation of cell communication	514	1	0.73	0.5246
443	GO:0051641	cellular localization	1224	2	1.75	0.5285
444	GO:0006366	transcription by RNA polymerase II	526	1	0.75	0.5329
445	GO:0009059	macromolecule biosynthetic process	4752	7	6.79	0.5335
446	GO:0043170	macromolecule metabolic process	11024	16	15.75	0.5359
447	GO:0000902	cell morphogenesis	550	1	0.79	0.5491
448	GO:0080134	regulation of response to stress	555	1	0.79	0.5523
449	GO:0009755	hormone-mediated signaling pathway	1283	2	1.83	0.5545
450	GO:0050896	response to stimulus	8355	12	11.94	0.5582
451	GO:1901575	organic substance catabolic process	2031	3	2.9	0.5648
452	GO:1901615	organic hydroxy compound metabolic process	576	1	0.82	0.5659
453	GO:0006520	cellular amino acid metabolic process	583	1	0.83	0.5704
454	GO:0032501	multicellular organismal process	4198	6	6	0.5714
455	GO:0051239	regulation of multicellular organismal process	586	1	0.84	0.5723
456	GO:0048366	leaf development	587	1	0.84	0.5729
457	GO:0044237	cellular metabolic process	13969	20	19.96	0.5746
458	GO:0009653	anatomical structure morphogenesis	1334	2	1.91	0.5762
459	GO:0050790	regulation of catalytic activity	607	1	0.87	0.5853
460	GO:0032870	cellular response to hormone stimulus	1363	2	1.95	0.5882
461	GO:0022613	ribonucleoprotein complex biogenesis	620	1	0.89	0.5931
462	GO:0048856	anatomical structure development	4300	6	6.14	0.5972
463	GO:0051172	negative regulation of nitrogen compound metabolic process	627	1	0.9	0.5973
464	GO:0071555	cell wall organization	639	1	0.91	0.6043
465	GO:0048367	shoot system development	1404	2	2.01	0.6048
466	GO:0051276	chromosome organization	642	1	0.92	0.6061
467	GO:0006091	generation of precursor metabolites and energy	652	1	0.93	0.6119
468	GO:0006259	DNA metabolic process	664	1	0.95	0.6187
469	GO:0071495	cellular response to endogenous stimulus	1442	2	2.06	0.6197
470	GO:0065009	regulation of molecular function	670	1	0.96	0.6220
471	GO:0045229	external encapsulating structure organization	681	1	0.97	0.6281
472	GO:0031324	negative regulation of cellular metabolic process	686	1	0.98	0.6308
473	GO:0033993	response to lipid	1473	2	2.1	0.6316
474	GO:0032268	regulation of cellular protein metabolic process	697	1	1	0.6368
475	GO:0006996	organelle organization	2268	3	3.24	0.6427
476	GO:0010038	response to metal ion	719	1	1.03	0.6484
477	GO:0007275	multicellular organism development	3782	5	5.4	0.6490
478	GO:0009791	post-embryonic development	2292	3	3.27	0.6500
479	GO:0032502	developmental process	4538	6	6.48	0.6544
480	GO:0051246	regulation of protein metabolic process	737	1	1.05	0.6576
481	GO:0007165	signal transduction	2354	3	3.36	0.6686
482	GO:0023052	signaling	2381	3	3.4	0.6764
483	GO:0016071	mRNA metabolic process	779	1	1.11	0.6783
484	GO:1901576	organic substance biosynthetic process	6824	9	9.75	0.6785
485	GO:0071396	cellular response to lipid	782	1	1.12	0.6797
486	GO:0032787	monocarboxylic acid metabolic process	783	1	1.12	0.6802
487	GO:0009908	flower development	802	1	1.15	0.6891
488	GO:0048827	phyllome development	804	1	1.15	0.6900
489	GO:0071310	cellular response to organic substance	1674	2	2.39	0.7021
490	GO:0009058	biosynthetic process	6963	9	9.95	0.7053
491	GO:0009725	response to hormone	2488	3	3.55	0.7063
492	GO:0008610	lipid biosynthetic process	854	1	1.22	0.7122
493	GO:0008152	metabolic process	15323	21	21.89	0.7145
494	GO:0071554	cell wall organization or biogenesis	889	1	1.27	0.7268
495	GO:0009719	response to endogenous stimulus	2567	3	3.67	0.7271
496	GO:0071840	cellular component organization or biogenesis	4146	5	5.92	0.7327
497	GO:0048608	reproductive structure development	1788	2	2.55	0.7371
498	GO:0009651	response to salt stress	915	1	1.31	0.7372
499	GO:0061458	reproductive system development	1789	2	2.56	0.7373
500	GO:0050793	regulation of developmental process	943	1	1.35	0.7480

## Sheet: Ht_ORL_Quantile_2.5%_TrgtedPotr
	GO.ID	Term	Annotated	Significant	Expected	classicFisher
1	GO:0044772	mitotic cell cycle phase transition	65	5	0.66	0.00051
2	GO:0044770	cell cycle phase transition	104	6	1.05	0.00066
3	GO:0048193	Golgi vesicle transport	225	8	2.27	0.00210
4	GO:0010017	red or far-red light signaling pathway	91	5	0.92	0.00230
5	GO:1901987	regulation of cell cycle phase transition	91	5	0.92	0.00230
6	GO:1901990	regulation of mitotic cell cycle phase transition	56	4	0.57	0.00246
7	GO:0010971	positive regulation of G2/M transition of mitotic cell cycle	8	2	0.08	0.00273
8	GO:0034080	CENP-A containing nucleosome assembly	8	2	0.08	0.00273
9	GO:0061641	CENP-A containing chromatin organization	8	2	0.08	0.00273
10	GO:1902751	positive regulation of cell cycle G2/M phase transition	8	2	0.08	0.00273
11	GO:0071489	cellular response to red or far red light	95	5	0.96	0.00278
12	GO:0000086	G2/M transition of mitotic cell cycle	32	3	0.32	0.00405
13	GO:0090068	positive regulation of cell cycle process	32	3	0.32	0.00405
14	GO:0031055	chromatin remodeling at centromere	10	2	0.1	0.00433
15	GO:0006400	tRNA modification	106	5	1.07	0.00444
16	GO:0070646	protein modification by small protein removal	106	5	1.07	0.00444
17	GO:1903047	mitotic cell cycle process	315	9	3.18	0.00487
18	GO:0007602	phototransduction	68	4	0.69	0.00496
19	GO:0009585	red, far-red light phototransduction	68	4	0.69	0.00496
20	GO:0044839	cell cycle G2/M phase transition	35	3	0.35	0.00523
21	GO:0009583	detection of light stimulus	70	4	0.71	0.00550
22	GO:0070972	protein localization to endoplasmic reticulum	71	4	0.72	0.00579
23	GO:0006336	DNA replication-independent nucleosome assembly	12	2	0.12	0.00626
24	GO:0015937	coenzyme A biosynthetic process	13	2	0.13	0.00735
25	GO:1901989	positive regulation of cell cycle phase transition	13	2	0.13	0.00735
26	GO:1901992	positive regulation of mitotic cell cycle phase transition	13	2	0.13	0.00735
27	GO:0022402	cell cycle process	664	14	6.7	0.00775
28	GO:0016485	protein processing	78	4	0.79	0.00804
29	GO:0045047	protein targeting to ER	42	3	0.42	0.00871
30	GO:0072599	establishment of protein localization to endoplasmic reticulum	42	3	0.42	0.00871
31	GO:0010564	regulation of cell cycle process	235	7	2.37	0.01007
32	GO:0001188	RNA polymerase I preinitiation complex assembly	1	1	0.01	0.01009
33	GO:0042790	nucleolar large rRNA transcription by RNA polymerase I	1	1	0.01	0.01009
34	GO:0048033	heme o metabolic process	1	1	0.01	0.01009
35	GO:0048034	heme O biosynthetic process	1	1	0.01	0.01009
36	GO:0061504	cyclic threonylcarbamoyladenosine biosynthetic process	1	1	0.01	0.01009
37	GO:0071139	resolution of recombination intermediates	1	1	0.01	0.01009
38	GO:0071140	resolution of mitotic recombination intermediates	1	1	0.01	0.01009
39	GO:1902609	(R)-2-hydroxy-alpha-linolenic acid biosynthetic process	1	1	0.01	0.01009
40	GO:2000628	regulation of miRNA metabolic process	1	1	0.01	0.01009
41	GO:2000630	positive regulation of miRNA metabolic process	1	1	0.01	0.01009
42	GO:0009581	detection of external stimulus	85	4	0.86	0.01081
43	GO:0009582	detection of abiotic stimulus	85	4	0.86	0.01081
44	GO:0034724	DNA replication-independent nucleosome organization	16	2	0.16	0.01108
45	GO:0009958	positive gravitropism	46	3	0.46	0.01119
46	GO:0018215	protein phosphopantetheinylation	188	6	1.9	0.01226
47	GO:0000338	protein deneddylation	17	2	0.17	0.01248
48	GO:0033044	regulation of chromosome organization	49	3	0.49	0.01328
49	GO:0051604	protein maturation	140	5	1.41	0.01391
50	GO:0007049	cell cycle	933	17	9.42	0.01392
51	GO:0019430	removal of superoxide radicals	18	2	0.18	0.01395
52	GO:0034508	centromere complex assembly	18	2	0.18	0.01395
53	GO:0043486	histone exchange	18	2	0.18	0.01395
54	GO:0071450	cellular response to oxygen radical	18	2	0.18	0.01395
55	GO:0071451	cellular response to superoxide	18	2	0.18	0.01395
56	GO:0000278	mitotic cell cycle	378	9	3.81	0.01496
57	GO:0016192	vesicle-mediated transport	650	13	6.56	0.01512
58	GO:0015936	coenzyme A metabolic process	19	2	0.19	0.01549
59	GO:0032968	positive regulation of transcription elongation from RNA polymerase II...	19	2	0.19	0.01549
60	GO:0034427	nuclear-transcribed mRNA catabolic process, exonucleolytic, 3'-5'	19	2	0.19	0.01549
61	GO:0006890	retrograde vesicle-mediated transport, Golgi to endoplasmic reticulum	52	3	0.52	0.01559
62	GO:0006352	DNA-templated transcription, initiation	95	4	0.96	0.01574
63	GO:0070085	glycosylation	258	7	2.6	0.01611
64	GO:0034614	cellular response to reactive oxygen species	53	3	0.53	0.01640
65	GO:0045931	positive regulation of mitotic cell cycle	20	2	0.2	0.01709
66	GO:0022607	cellular component assembly	1191	20	12.02	0.01799
67	GO:0006289	nucleotide-excision repair	55	3	0.56	0.01810
68	GO:0007091	metaphase/anaphase transition of mitotic cell cycle	21	2	0.21	0.01877
69	GO:0010965	regulation of mitotic sister chromatid separation	21	2	0.21	0.01877
70	GO:0030071	regulation of mitotic metaphase/anaphase transition	21	2	0.21	0.01877
71	GO:0044784	metaphase/anaphase transition of cell cycle	21	2	0.21	0.01877
72	GO:0051306	mitotic sister chromatid separation	21	2	0.21	0.01877
73	GO:1902099	regulation of metaphase/anaphase transition of cell cycle	21	2	0.21	0.01877
74	GO:1905818	regulation of chromosome separation	21	2	0.21	0.01877
75	GO:0007346	regulation of mitotic cell cycle	153	5	1.54	0.01967
76	GO:0001561	fatty acid alpha-oxidation	2	1	0.02	0.02008
77	GO:0006567	threonine catabolic process	2	1	0.02	0.02008
78	GO:0010479	stele development	2	1	0.02	0.02008
79	GO:0018343	protein farnesylation	2	1	0.02	0.02008
80	GO:0032467	positive regulation of cytokinesis	2	1	0.02	0.02008
81	GO:0045799	positive regulation of chromatin assembly or disassembly	2	1	0.02	0.02008
82	GO:0080179	1-methylguanosine metabolic process	2	1	0.02	0.02008
83	GO:0090230	regulation of centromere complex assembly	2	1	0.02	0.02008
84	GO:1900051	positive regulation of histone exchange	2	1	0.02	0.02008
85	GO:1903097	regulation of CENP-A containing nucleosome assembly	2	1	0.02	0.02008
86	GO:1903099	positive regulation of CENP-A containing nucleosome assembly	2	1	0.02	0.02008
87	GO:2000694	regulation of phragmoplast microtubule organization	2	1	0.02	0.02008
88	GO:0000303	response to superoxide	22	2	0.22	0.02051
89	GO:0000305	response to oxygen radical	22	2	0.22	0.02051
90	GO:0006801	superoxide metabolic process	22	2	0.22	0.02051
91	GO:0010093	specification of floral organ identity	22	2	0.22	0.02051
92	GO:0034243	regulation of transcription elongation from RNA polymerase II promoter	22	2	0.22	0.02051
93	GO:0065004	protein-DNA complex assembly	156	5	1.57	0.02119
94	GO:0008033	tRNA processing	158	5	1.59	0.02225
95	GO:0006465	signal peptide processing	23	2	0.23	0.02232
96	GO:0032786	positive regulation of DNA-templated transcription, elongation	23	2	0.23	0.02232
97	GO:0033045	regulation of sister chromatid segregation	23	2	0.23	0.02232
98	GO:0043933	protein-containing complex subunit organization	988	17	9.97	0.02290
99	GO:0000919	cell plate assembly	24	2	0.24	0.02418
100	GO:0006002	fructose 6-phosphate metabolic process	24	2	0.24	0.02418
101	GO:0090701	specification of plant organ identity	24	2	0.24	0.02418
102	GO:0006974	cellular response to DNA damage stimulus	482	10	4.86	0.02503
103	GO:0048868	pollen tube development	224	6	2.26	0.02648
104	GO:0065003	protein-containing complex assembly	858	15	8.66	0.02796
105	GO:0009846	pollen germination	65	3	0.66	0.02802
106	GO:0071482	cellular response to light stimulus	168	5	1.7	0.02803
107	GO:0006148	inosine catabolic process	3	1	0.03	0.02997
108	GO:0006297	nucleotide-excision repair, DNA gap filling	3	1	0.03	0.02997
109	GO:0006361	transcription initiation from RNA polymerase I promoter	3	1	0.03	0.02997
110	GO:0019323	pentose catabolic process	3	1	0.03	0.02997
111	GO:0048250	iron import into the mitochondrion	3	1	0.03	0.02997
112	GO:0070478	nuclear-transcribed mRNA catabolic process, 3'-5' exonucleolytic nonse...	3	1	0.03	0.02997
113	GO:1901684	arsenate ion transmembrane transport	3	1	0.03	0.02997
114	GO:1904220	regulation of serine C-palmitoyltransferase activity	3	1	0.03	0.02997
115	GO:1904222	positive regulation of serine C-palmitoyltransferase activity	3	1	0.03	0.02997
116	GO:0046128	purine ribonucleoside metabolic process	27	2	0.27	0.03016
117	GO:0051983	regulation of chromosome segregation	27	2	0.27	0.03016
118	GO:0033043	regulation of organelle organization	297	7	3	0.03159
119	GO:0006281	DNA repair	432	9	4.36	0.03187
120	GO:0006448	regulation of translational elongation	28	2	0.28	0.03226
121	GO:0031053	primary miRNA processing	28	2	0.28	0.03226
122	GO:0070507	regulation of microtubule cytoskeleton organization	28	2	0.28	0.03226
123	GO:0009787	regulation of abscisic acid-activated signaling pathway	176	5	1.78	0.03329
124	GO:1901419	regulation of response to alcohol	176	5	1.78	0.03329
125	GO:1905957	regulation of cellular response to alcohol	176	5	1.78	0.03329
126	GO:0006613	cotranslational protein targeting to membrane	29	2	0.29	0.03443
127	GO:0006614	SRP-dependent cotranslational protein targeting to membrane	29	2	0.29	0.03443
128	GO:0032482	Rab protein signal transduction	71	3	0.72	0.03511
129	GO:0006486	protein glycosylation	242	6	2.44	0.03657
130	GO:0043413	macromolecule glycosylation	242	6	2.44	0.03657
131	GO:0009691	cytokinin biosynthetic process	30	2	0.3	0.03665
132	GO:0010389	regulation of G2/M transition of mitotic cell cycle	30	2	0.3	0.03665
133	GO:0046470	phosphatidylcholine metabolic process	30	2	0.3	0.03665
134	GO:0071478	cellular response to radiation	181	5	1.83	0.03687
135	GO:0009101	glycoprotein biosynthetic process	243	6	2.45	0.03719
136	GO:0034622	cellular protein-containing complex assembly	742	13	7.49	0.03862
137	GO:0006904	vesicle docking involved in exocytosis	31	2	0.31	0.03892
138	GO:0009119	ribonucleoside metabolic process	31	2	0.31	0.03892
139	GO:0042278	purine nucleoside metabolic process	31	2	0.31	0.03892
140	GO:0050688	regulation of defense response to virus	31	2	0.31	0.03892
141	GO:0140029	exocytic process	31	2	0.31	0.03892
142	GO:1902749	regulation of cell cycle G2/M phase transition	31	2	0.31	0.03892
143	GO:1901135	carbohydrate derivative metabolic process	1055	17	10.65	0.03914
144	GO:0006335	DNA replication-dependent nucleosome assembly	4	1	0.04	0.03976
145	GO:0006452	translational frameshifting	4	1	0.04	0.03976
146	GO:0007023	post-chaperonin tubulin folding pathway	4	1	0.04	0.03976
147	GO:0034723	DNA replication-dependent nucleosome organization	4	1	0.04	0.03976
148	GO:0035372	protein localization to microtubule	4	1	0.04	0.03976
149	GO:0045901	positive regulation of translational elongation	4	1	0.04	0.03976
150	GO:0045905	positive regulation of translational termination	4	1	0.04	0.03976
151	GO:0046102	inosine metabolic process	4	1	0.04	0.03976
152	GO:0046452	dihydrofolate metabolic process	4	1	0.04	0.03976
153	GO:0051103	DNA ligation involved in DNA repair	4	1	0.04	0.03976
154	GO:1900049	regulation of histone exchange	4	1	0.04	0.03976
155	GO:1904825	protein localization to microtubule plus-end	4	1	0.04	0.03976
156	GO:1905269	positive regulation of chromatin organization	4	1	0.04	0.03976
157	GO:1905725	protein localization to microtubule end	4	1	0.04	0.03976
158	GO:0071824	protein-DNA complex subunit organization	185	5	1.87	0.03990
159	GO:0007051	spindle organization	75	3	0.76	0.04029
160	GO:0000387	spliceosomal snRNP assembly	32	2	0.32	0.04124
161	GO:0010099	regulation of photomorphogenesis	32	2	0.32	0.04124
162	GO:0008104	protein localization	1231	19	12.42	0.04359
163	GO:0016579	protein deubiquitination	79	3	0.8	0.04584
164	GO:0000291	nuclear-transcribed mRNA catabolic process, exonucleolytic	34	2	0.34	0.04604
165	GO:0032886	regulation of microtubule-based process	34	2	0.34	0.04604
166	GO:0045839	negative regulation of mitotic nuclear division	35	2	0.35	0.04852
167	GO:0072521	purine-containing compound metabolic process	328	7	3.31	0.04938
168	GO:0000244	spliceosomal tri-snRNP complex assembly	5	1	0.05	0.04946
169	GO:0000390	spliceosomal complex disassembly	5	1	0.05	0.04946
170	GO:0006266	DNA ligation	5	1	0.05	0.04946
171	GO:0006449	regulation of translational termination	5	1	0.05	0.04946
172	GO:0008333	endosome to lysosome transport	5	1	0.05	0.04946
173	GO:0010288	response to lead ion	5	1	0.05	0.04946
174	GO:0032988	ribonucleoprotein complex disassembly	5	1	0.05	0.04946
175	GO:0034473	U1 snRNA 3'-end processing	5	1	0.05	0.04946
176	GO:0034476	U5 snRNA 3'-end processing	5	1	0.05	0.04946
177	GO:0071569	protein ufmylation	5	1	0.05	0.04946
178	GO:0080175	phragmoplast microtubule organization	5	1	0.05	0.04946
179	GO:0097503	sialylation	5	1	0.05	0.04946
180	GO:1905499	trichome papilla formation	5	1	0.05	0.04946
181	GO:2000014	regulation of endosperm development	5	1	0.05	0.04946
182	GO:0016197	endosomal transport	82	3	0.83	0.05024
183	GO:0032784	regulation of DNA-templated transcription, elongation	36	2	0.36	0.05104
184	GO:0009100	glycoprotein metabolic process	263	6	2.65	0.05111
185	GO:0051128	regulation of cellular component organization	473	9	4.77	0.05140
186	GO:0034613	cellular protein localization	858	14	8.66	0.05332
187	GO:0006399	tRNA metabolic process	266	6	2.68	0.05344
188	GO:0051301	cell division	626	11	6.32	0.05354
189	GO:0006098	pentose-phosphate shunt	37	2	0.37	0.05361
190	GO:0046653	tetrahydrofolate metabolic process	37	2	0.37	0.05361
191	GO:0051726	regulation of cell cycle	335	7	3.38	0.05413
192	GO:0006334	nucleosome assembly	85	3	0.86	0.05484
193	GO:0015031	protein transport	1103	17	11.13	0.05509
194	GO:0033365	protein localization to organelle	408	8	4.12	0.05574
195	GO:0009791	post-embryonic development	2292	31	23.13	0.05608
196	GO:0003006	developmental process involved in reproduction	2040	28	20.59	0.05849
197	GO:0042147	retrograde transport, endosome to Golgi	39	2	0.39	0.05887
198	GO:0006104	succinyl-CoA metabolic process	6	1	0.06	0.05905
199	GO:0006212	uracil catabolic process	6	1	0.06	0.05905
200	GO:0009652	thigmotropism	6	1	0.06	0.05905
201	GO:0009786	regulation of asymmetric cell division	6	1	0.06	0.05905
202	GO:0019483	beta-alanine biosynthetic process	6	1	0.06	0.05905
203	GO:0031054	pre-miRNA processing	6	1	0.06	0.05905
204	GO:0035279	mRNA cleavage involved in gene silencing by miRNA	6	1	0.06	0.05905
205	GO:0046130	purine ribonucleoside catabolic process	6	1	0.06	0.05905
206	GO:0046166	glyceraldehyde-3-phosphate biosynthetic process	6	1	0.06	0.05905
207	GO:0071042	nuclear polyadenylation-dependent mRNA catabolic process	6	1	0.06	0.05905
208	GO:0071047	polyadenylation-dependent mRNA catabolic process	6	1	0.06	0.05905
209	GO:0080051	cutin transport	6	1	0.06	0.05905
210	GO:0098795	mRNA cleavage involved in gene silencing	6	1	0.06	0.05905
211	GO:1901068	guanosine-containing compound metabolic process	6	1	0.06	0.05905
212	GO:2001252	positive regulation of chromosome organization	6	1	0.06	0.05905
213	GO:0051606	detection of stimulus	145	4	1.46	0.05956
214	GO:0022414	reproductive process	2483	33	25.06	0.06023
215	GO:0009451	RNA modification	490	9	4.95	0.06141
216	GO:0006368	transcription elongation from RNA polymerase II promoter	40	2	0.4	0.06157
217	GO:0006740	NADPH regeneration	40	2	0.4	0.06157
218	GO:0007052	mitotic spindle organization	40	2	0.4	0.06157
219	GO:0051276	chromosome organization	642	11	6.48	0.06181
220	GO:0006414	translational elongation	90	3	0.91	0.06293
221	GO:0006886	intracellular protein transport	722	12	7.29	0.06309
222	GO:0045184	establishment of protein localization	1125	17	11.35	0.06374
223	GO:0000003	reproduction	2496	33	25.19	0.06379
224	GO:0008360	regulation of cell shape	41	2	0.41	0.06431
225	GO:0009960	endosperm development	41	2	0.41	0.06431
226	GO:0000911	cytokinesis by cell plate formation	92	3	0.93	0.06631
227	GO:0006094	gluconeogenesis	42	2	0.42	0.06709
228	GO:0006892	post-Golgi vesicle-mediated transport	42	2	0.42	0.06709
229	GO:0048449	floral organ formation	42	2	0.42	0.06709
230	GO:0051156	glucose 6-phosphate metabolic process	42	2	0.42	0.06709
231	GO:0010114	response to red light	93	3	0.94	0.06803
232	GO:0031497	chromatin assembly	93	3	0.94	0.06803
233	GO:0001672	regulation of chromatin assembly or disassembly	7	1	0.07	0.06855
234	GO:0002230	positive regulation of defense response to virus by host	7	1	0.07	0.06855
235	GO:0007021	tubulin complex assembly	7	1	0.07	0.06855
236	GO:0007041	lysosomal transport	7	1	0.07	0.06855
237	GO:0010847	regulation of chromatin assembly	7	1	0.07	0.06855
238	GO:0019860	uracil metabolic process	7	1	0.07	0.06855
239	GO:0042759	long-chain fatty acid biosynthetic process	7	1	0.07	0.06855
240	GO:0070070	proton-transporting V-type ATPase complex assembly	7	1	0.07	0.06855
241	GO:0070072	vacuolar proton-transporting V-type ATPase complex assembly	7	1	0.07	0.06855
242	GO:1905157	positive regulation of photosynthesis	7	1	0.07	0.06855
243	GO:0019637	organophosphate metabolic process	812	13	8.19	0.06881
244	GO:0016482	cytosolic transport	43	2	0.43	0.06991
245	GO:0019319	hexose biosynthetic process	43	2	0.43	0.06991
246	GO:0051304	chromosome separation	43	2	0.43	0.06991
247	GO:0010608	posttranscriptional regulation of gene expression	429	8	4.33	0.07022
248	GO:0051641	cellular localization	1224	18	12.35	0.07058
249	GO:0044085	cellular component biogenesis	1907	26	19.25	0.07122
250	GO:1902850	microtubule cytoskeleton organization involved in mitosis	44	2	0.44	0.07277
251	GO:0016441	posttranscriptional gene silencing	156	4	1.57	0.07365
252	GO:0070727	cellular macromolecule localization	903	14	9.11	0.07431
253	GO:0006259	DNA metabolic process	664	11	6.7	0.07448
254	GO:0034470	ncRNA processing	510	9	5.15	0.07468
255	GO:0046700	heterocycle catabolic process	291	6	2.94	0.07533
256	GO:0006760	folic acid-containing compound metabolic process	45	2	0.45	0.07566
257	GO:0033866	nucleoside bisphosphate biosynthetic process	45	2	0.45	0.07566
258	GO:0034030	ribonucleoside bisphosphate biosynthetic process	45	2	0.45	0.07566
259	GO:0034033	purine nucleoside bisphosphate biosynthetic process	45	2	0.45	0.07566
260	GO:0051225	spindle assembly	45	2	0.45	0.07566
261	GO:2000030	regulation of response to red or far red light	45	2	0.45	0.07566
262	GO:0009303	rRNA transcription	8	1	0.08	0.07795
263	GO:0010270	photosystem II oxygen evolving complex assembly	8	1	0.08	0.07795
264	GO:0010586	miRNA metabolic process	8	1	0.08	0.07795
265	GO:0010589	leaf proximal/distal pattern formation	8	1	0.08	0.07795
266	GO:0018344	protein geranylgeranylation	8	1	0.08	0.07795
267	GO:0019482	beta-alanine metabolic process	8	1	0.08	0.07795
268	GO:0034755	iron ion transmembrane transport	8	1	0.08	0.07795
269	GO:0044380	protein localization to cytoskeleton	8	1	0.08	0.07795
270	GO:0045003	double-strand break repair via synthesis-dependent strand annealing	8	1	0.08	0.07795
271	GO:0070534	protein K63-linked ubiquitination	8	1	0.08	0.07795
272	GO:0071108	protein K48-linked deubiquitination	8	1	0.08	0.07795
273	GO:0072698	protein localization to microtubule cytoskeleton	8	1	0.08	0.07795
274	GO:0099116	tRNA 5'-end processing	8	1	0.08	0.07795
275	GO:1903800	positive regulation of production of miRNAs involved in gene silencing...	8	1	0.08	0.07795
276	GO:2000634	regulation of primary miRNA processing	8	1	0.08	0.07795
277	GO:2000636	positive regulation of primary miRNA processing	8	1	0.08	0.07795
278	GO:2000637	positive regulation of gene silencing by miRNA	8	1	0.08	0.07795
279	GO:0031109	microtubule polymerization or depolymerization	46	2	0.46	0.07859
280	GO:0046351	disaccharide biosynthetic process	46	2	0.46	0.07859
281	GO:0007265	Ras protein signal transduction	99	3	1	0.07878
282	GO:0009860	pollen tube growth	160	4	1.61	0.07916
283	GO:0006096	glycolytic process	100	3	1.01	0.08064
284	GO:0006757	ATP generation from ADP	100	3	1.01	0.08064
285	GO:0034599	cellular response to oxidative stress	100	3	1.01	0.08064
286	GO:0046031	ADP metabolic process	100	3	1.01	0.08064
287	GO:0006817	phosphate ion transport	47	2	0.47	0.08156
288	GO:0051784	negative regulation of nuclear division	47	2	0.47	0.08156
289	GO:0044270	cellular nitrogen compound catabolic process	299	6	3.02	0.08327
290	GO:0010948	negative regulation of cell cycle process	102	3	1.03	0.08442
291	GO:0070897	transcription preinitiation complex assembly	48	2	0.48	0.08456
292	GO:0006325	chromatin organization	374	7	3.77	0.08570
293	GO:0000819	sister chromatid segregation	103	3	1.04	0.08633
294	GO:0000722	telomere maintenance via recombination	9	1	0.09	0.08726
295	GO:0010387	COP9 signalosome assembly	9	1	0.09	0.08726
296	GO:0016560	protein import into peroxisome matrix, docking	9	1	0.09	0.08726
297	GO:0030388	fructose 1,6-bisphosphate metabolic process	9	1	0.09	0.08726
298	GO:0042454	ribonucleoside catabolic process	9	1	0.09	0.08726
299	GO:0052746	inositol phosphorylation	9	1	0.09	0.08726
300	GO:0060236	regulation of mitotic spindle organization	9	1	0.09	0.08726
301	GO:0090224	regulation of spindle organization	9	1	0.09	0.08726
302	GO:0010154	fruit development	927	14	9.36	0.08747
303	GO:0042558	pteridine-containing compound metabolic process	49	2	0.49	0.08759
304	GO:0009135	purine nucleoside diphosphate metabolic process	104	3	1.05	0.08827
305	GO:0009179	purine ribonucleoside diphosphate metabolic process	104	3	1.05	0.08827
306	GO:0006333	chromatin assembly or disassembly	105	3	1.06	0.09022
307	GO:0005996	monosaccharide metabolic process	235	5	2.37	0.09023
308	GO:0035196	production of miRNAs involved in gene silencing by miRNA	50	2	0.5	0.09065
309	GO:0045324	late endosome to vacuole transport	50	2	0.5	0.09065
310	GO:0048608	reproductive structure development	1788	24	18.04	0.09257
311	GO:0061458	reproductive system development	1789	24	18.05	0.09300
312	GO:0006165	nucleoside diphosphate phosphorylation	108	3	1.09	0.09618
313	GO:0006152	purine nucleoside catabolic process	10	1	0.1	0.09648
314	GO:0010222	stem vascular tissue pattern formation	10	1	0.1	0.09648
315	GO:0016078	tRNA catabolic process	10	1	0.1	0.09648
316	GO:0018258	protein O-linked glycosylation via hydroxyproline	10	1	0.1	0.09648
317	GO:0019243	methylglyoxal catabolic process to D-lactate via S-lactoyl-glutathione	10	1	0.1	0.09648
318	GO:0019405	alditol catabolic process	10	1	0.1	0.09648
319	GO:0019563	glycerol catabolic process	10	1	0.1	0.09648
320	GO:0032957	inositol trisphosphate metabolic process	10	1	0.1	0.09648
321	GO:0046473	phosphatidic acid metabolic process	10	1	0.1	0.09648
322	GO:0050691	regulation of defense response to virus by host	10	1	0.1	0.09648
323	GO:0061727	methylglyoxal catabolic process to lactate	10	1	0.1	0.09648
324	GO:0071038	nuclear polyadenylation-dependent tRNA catabolic process	10	1	0.1	0.09648
325	GO:0090153	regulation of sphingolipid biosynthetic process	10	1	0.1	0.09648
326	GO:0106354	tRNA surveillance	10	1	0.1	0.09648
327	GO:1903798	regulation of production of miRNAs involved in gene silencing by miRNA	10	1	0.1	0.09648
328	GO:0140014	mitotic nuclear division	172	4	1.74	0.09686
329	GO:1901137	carbohydrate derivative biosynthetic process	618	10	6.24	0.09704
330	GO:0007264	small GTPase mediated signal transduction	109	3	1.1	0.09821
331	GO:0009185	ribonucleoside diphosphate metabolic process	109	3	1.1	0.09821
332	GO:0034728	nucleosome organization	109	3	1.1	0.09821
333	GO:0009690	cytokinin metabolic process	53	2	0.53	0.10003
334	GO:0046907	intracellular transport	950	14	9.59	0.10138
335	GO:0019318	hexose metabolic process	175	4	1.77	0.10155
336	GO:0071702	organic substance transport	1809	24	18.26	0.10195
337	GO:0046939	nucleotide phosphorylation	111	3	1.12	0.10231
338	GO:0048316	seed development	869	13	8.77	0.10260
339	GO:0033036	macromolecule localization	1549	21	15.63	0.10292
340	GO:0006004	fucose metabolic process	54	2	0.54	0.10322
341	GO:0006354	DNA-templated transcription, elongation	54	2	0.54	0.10322
342	GO:0006367	transcription initiation from RNA polymerase II promoter	54	2	0.54	0.10322
343	GO:0006739	NADP metabolic process	54	2	0.54	0.10322
344	GO:0009639	response to red or far red light	318	6	3.21	0.10391
345	GO:0009793	embryo development ending in seed dormancy	627	10	6.33	0.10410
346	GO:0017148	negative regulation of translation	112	3	1.13	0.10438
347	GO:0006208	pyrimidine nucleobase catabolic process	11	1	0.11	0.10560
348	GO:0010165	response to X-ray	11	1	0.11	0.10560
349	GO:0015804	neutral amino acid transport	11	1	0.11	0.10560
350	GO:0032465	regulation of cytokinesis	11	1	0.11	0.10560
351	GO:1905038	regulation of membrane lipid metabolic process	11	1	0.11	0.10560
352	GO:0006323	DNA packaging	113	3	1.14	0.10647
353	GO:0031050	dsRNA processing	113	3	1.14	0.10647
354	GO:0045786	negative regulation of cell cycle	113	3	1.14	0.10647
355	GO:0070918	production of small RNA involved in gene silencing by RNA	113	3	1.14	0.10647
356	GO:0000910	cytokinesis	179	4	1.81	0.10797
357	GO:0022604	regulation of cell morphogenesis	115	3	1.16	0.11070
358	GO:0045787	positive regulation of cell cycle	115	3	1.16	0.11070
359	GO:0034249	negative regulation of cellular amide metabolic process	116	3	1.17	0.11284
360	GO:0090305	nucleic acid phosphodiester bond hydrolysis	253	5	2.55	0.11387
361	GO:0000459	exonucleolytic trimming involved in rRNA processing	12	1	0.12	0.11463
362	GO:0000467	exonucleolytic trimming to generate mature 3'-end of 5.8S rRNA from tr...	12	1	0.12	0.11463
363	GO:0006493	protein O-linked glycosylation	12	1	0.12	0.11463
364	GO:0006646	phosphatidylethanolamine biosynthetic process	12	1	0.12	0.11463
365	GO:0009052	pentose-phosphate shunt, non-oxidative branch	12	1	0.12	0.11463
366	GO:0009164	nucleoside catabolic process	12	1	0.12	0.11463
367	GO:0009438	methylglyoxal metabolic process	12	1	0.12	0.11463
368	GO:0034656	nucleobase-containing small molecule catabolic process	12	1	0.12	0.11463
369	GO:0042182	ketone catabolic process	12	1	0.12	0.11463
370	GO:0043243	positive regulation of protein-containing complex disassembly	12	1	0.12	0.11463
371	GO:0046337	phosphatidylethanolamine metabolic process	12	1	0.12	0.11463
372	GO:0051415	microtubule nucleation by interphase microtubule organizing center	12	1	0.12	0.11463
373	GO:0051418	microtubule nucleation by microtubule organizing center	12	1	0.12	0.11463
374	GO:0051596	methylglyoxal catabolic process	12	1	0.12	0.11463
375	GO:0098781	ncRNA transcription	12	1	0.12	0.11463
376	GO:0009132	nucleoside diphosphate metabolic process	118	3	1.19	0.11717
377	GO:0050779	RNA destabilization	59	2	0.6	0.11954
378	GO:0061157	mRNA destabilization	59	2	0.6	0.11954
379	GO:0044282	small molecule catabolic process	332	6	3.35	0.12067
380	GO:0061014	positive regulation of mRNA catabolic process	60	2	0.61	0.12287
381	GO:0006271	DNA strand elongation involved in DNA replication	13	1	0.13	0.12357
382	GO:0006545	glycine biosynthetic process	13	1	0.13	0.12357
383	GO:0006616	SRP-dependent cotranslational protein targeting to membrane, transloca...	13	1	0.13	0.12357
384	GO:0006621	protein retention in ER lumen	13	1	0.13	0.12357
385	GO:0006968	cellular defense response	13	1	0.13	0.12357
386	GO:0010100	negative regulation of photomorphogenesis	13	1	0.13	0.12357
387	GO:0010264	myo-inositol hexakisphosphate biosynthetic process	13	1	0.13	0.12357
388	GO:0031539	positive regulation of anthocyanin metabolic process	13	1	0.13	0.12357
389	GO:0033517	myo-inositol hexakisphosphate metabolic process	13	1	0.13	0.12357
390	GO:0043634	polyadenylation-dependent ncRNA catabolic process	13	1	0.13	0.12357
391	GO:0045900	negative regulation of translational elongation	13	1	0.13	0.12357
392	GO:0046185	aldehyde catabolic process	13	1	0.13	0.12357
393	GO:0061158	3'-UTR-mediated mRNA destabilization	13	1	0.13	0.12357
394	GO:0070071	proton-transporting two-sector ATPase complex assembly	13	1	0.13	0.12357
395	GO:0070413	trehalose metabolism in response to stress	13	1	0.13	0.12357
396	GO:0071029	nuclear ncRNA surveillance	13	1	0.13	0.12357
397	GO:0071035	nuclear polyadenylation-dependent rRNA catabolic process	13	1	0.13	0.12357
398	GO:0071046	nuclear polyadenylation-dependent ncRNA catabolic process	13	1	0.13	0.12357
399	GO:0090110	COPII-coated vesicle cargo loading	13	1	0.13	0.12357
400	GO:1902275	regulation of chromatin organization	13	1	0.13	0.12357
401	GO:0051321	meiotic cell cycle	261	5	2.63	0.12523
402	GO:0009630	gravitropism	122	3	1.23	0.12600
403	GO:0000122	negative regulation of transcription by RNA polymerase II	61	2	0.62	0.12623
404	GO:0009640	photomorphogenesis	123	3	1.24	0.12825
405	GO:0072594	establishment of protein localization to organelle	339	6	3.42	0.12953
406	GO:0070647	protein modification by small protein conjugation or removal	909	13	9.17	0.13144
407	GO:0000105	histidine biosynthetic process	14	1	0.14	0.13242
408	GO:0006547	histidine metabolic process	14	1	0.14	0.13242
409	GO:0009051	pentose-phosphate shunt, oxidative branch	14	1	0.14	0.13242
410	GO:0009954	proximal/distal pattern formation	14	1	0.14	0.13242
411	GO:0010405	arabinogalactan protein metabolic process	14	1	0.14	0.13242
412	GO:0018108	peptidyl-tyrosine phosphorylation	14	1	0.14	0.13242
413	GO:0018212	peptidyl-tyrosine modification	14	1	0.14	0.13242
414	GO:0022616	DNA strand elongation	14	1	0.14	0.13242
415	GO:0033619	membrane protein proteolysis	14	1	0.14	0.13242
416	GO:0034475	U4 snRNA 3'-end processing	14	1	0.14	0.13242
417	GO:0009790	embryo development	660	10	6.66	0.13244
418	GO:0000075	cell cycle checkpoint signaling	63	2	0.64	0.13302
419	GO:0009789	positive regulation of abscisic acid-activated signaling pathway	63	2	0.64	0.13302
420	GO:0007034	vacuolar transport	126	3	1.27	0.13507
421	GO:0043666	regulation of phosphoprotein phosphatase activity	64	2	0.65	0.13644
422	GO:1901988	negative regulation of cell cycle phase transition	64	2	0.65	0.13644
423	GO:0006650	glycerophospholipid metabolic process	196	4	1.98	0.13717
424	GO:0090501	RNA phosphodiester bond hydrolysis	127	3	1.28	0.13737
425	GO:0051649	establishment of localization in cell	1004	14	10.13	0.13909
426	GO:0045930	negative regulation of mitotic cell cycle	65	2	0.66	0.13988
427	GO:0006566	threonine metabolic process	15	1	0.15	0.14118
428	GO:0010384	cell wall proteoglycan metabolic process	15	1	0.15	0.14118
429	GO:0010404	cell wall hydroxyproline-rich glycoprotein metabolic process	15	1	0.15	0.14118
430	GO:0018342	protein prenylation	15	1	0.15	0.14118
431	GO:0043633	polyadenylation-dependent RNA catabolic process	15	1	0.15	0.14118
432	GO:0060964	regulation of gene silencing by miRNA	15	1	0.15	0.14118
433	GO:0061615	glycolytic process through fructose-6-phosphate	15	1	0.15	0.14118
434	GO:0097354	prenylation	15	1	0.15	0.14118
435	GO:0009932	cell tip growth	199	4	2.01	0.14263
436	GO:0043488	regulation of mRNA stability	66	2	0.67	0.14334
437	GO:1903313	positive regulation of mRNA metabolic process	66	2	0.67	0.14334
438	GO:0061013	regulation of mRNA catabolic process	67	2	0.68	0.14682
439	GO:0006029	proteoglycan metabolic process	16	1	0.16	0.14986
440	GO:0006379	mRNA cleavage	16	1	0.16	0.14986
441	GO:0007094	mitotic spindle assembly checkpoint signaling	16	1	0.16	0.14986
442	GO:0009068	aspartate family amino acid catabolic process	16	1	0.16	0.14986
443	GO:0009099	valine biosynthetic process	16	1	0.16	0.14986
444	GO:0009635	response to herbicide	16	1	0.16	0.14986
445	GO:0015908	fatty acid transport	16	1	0.16	0.14986
446	GO:0030030	cell projection organization	16	1	0.16	0.14986
447	GO:0030031	cell projection assembly	16	1	0.16	0.14986
448	GO:0031577	spindle checkpoint signaling	16	1	0.16	0.14986
449	GO:0033046	negative regulation of sister chromatid segregation	16	1	0.16	0.14986
450	GO:0033047	regulation of mitotic sister chromatid segregation	16	1	0.16	0.14986
451	GO:0033048	negative regulation of mitotic sister chromatid segregation	16	1	0.16	0.14986
452	GO:0035437	maintenance of protein localization in endoplasmic reticulum	16	1	0.16	0.14986
453	GO:0045841	negative regulation of mitotic metaphase/anaphase transition	16	1	0.16	0.14986
454	GO:0046655	folic acid metabolic process	16	1	0.16	0.14986
455	GO:0051985	negative regulation of chromosome segregation	16	1	0.16	0.14986
456	GO:0071028	nuclear mRNA surveillance	16	1	0.16	0.14986
457	GO:0071173	spindle assembly checkpoint signaling	16	1	0.16	0.14986
458	GO:0071174	mitotic spindle checkpoint signaling	16	1	0.16	0.14986
459	GO:0071732	cellular response to nitric oxide	16	1	0.16	0.14986
460	GO:0072529	pyrimidine-containing compound catabolic process	16	1	0.16	0.14986
461	GO:0090307	mitotic spindle assembly	16	1	0.16	0.14986
462	GO:1902100	negative regulation of metaphase/anaphase transition of cell cycle	16	1	0.16	0.14986
463	GO:1905819	negative regulation of chromosome separation	16	1	0.16	0.14986
464	GO:2000816	negative regulation of mitotic sister chromatid separation	16	1	0.16	0.14986
465	GO:0048278	vesicle docking	68	2	0.69	0.15031
466	GO:0022406	membrane docking	69	2	0.7	0.15383
467	GO:0031407	oxylipin metabolic process	69	2	0.7	0.15383
468	GO:0031408	oxylipin biosynthetic process	69	2	0.7	0.15383
469	GO:0035304	regulation of protein dephosphorylation	69	2	0.7	0.15383
470	GO:0140056	organelle localization by membrane tethering	69	2	0.7	0.15383
471	GO:0032940	secretion by cell	135	3	1.36	0.15625
472	GO:0009116	nucleoside metabolic process	70	2	0.71	0.15735
473	GO:0009251	glucan catabolic process	70	2	0.71	0.15735
474	GO:0030422	production of siRNA involved in RNA interference	70	2	0.71	0.15735
475	GO:0009150	purine ribonucleotide metabolic process	282	5	2.85	0.15741
476	GO:0001676	long-chain fatty acid metabolic process	17	1	0.17	0.15844
477	GO:0006301	postreplication repair	17	1	0.17	0.15844
478	GO:0006893	Golgi to plasma membrane transport	17	1	0.17	0.15844
479	GO:0031110	regulation of microtubule polymerization or depolymerization	17	1	0.17	0.15844
480	GO:0032958	inositol phosphate biosynthetic process	17	1	0.17	0.15844
481	GO:0034471	ncRNA 5'-end processing	17	1	0.17	0.15844
482	GO:0042753	positive regulation of circadian rhythm	17	1	0.17	0.15844
483	GO:0046113	nucleobase catabolic process	17	1	0.17	0.15844
484	GO:0046184	aldehyde biosynthetic process	17	1	0.17	0.15844
485	GO:0051781	positive regulation of cell division	17	1	0.17	0.15844
486	GO:0060148	positive regulation of posttranscriptional gene silencing	17	1	0.17	0.15844
487	GO:1900056	negative regulation of leaf senescence	17	1	0.17	0.15844
488	GO:0006888	endoplasmic reticulum to Golgi vesicle-mediated transport	136	3	1.37	0.15866
489	GO:0006353	DNA-templated transcription, termination	71	2	0.72	0.16090
490	GO:0007030	Golgi organization	71	2	0.72	0.16090
491	GO:0009629	response to gravity	137	3	1.38	0.16108
492	GO:0035194	post-transcriptional gene silencing by RNA	137	3	1.38	0.16108
493	GO:0000226	microtubule cytoskeleton organization	209	4	2.11	0.16142
494	GO:0090696	post-embryonic plant organ development	285	5	2.88	0.16226
495	GO:0010921	regulation of phosphatase activity	72	2	0.73	0.16446
496	GO:0000966	RNA 5'-end processing	18	1	0.18	0.16694
497	GO:0003400	regulation of COPII vesicle coating	18	1	0.18	0.16694
498	GO:0006000	fructose metabolic process	18	1	0.18	0.16694
499	GO:0010117	photoprotection	18	1	0.18	0.16694
500	GO:0010358	leaf shaping	18	1	0.18	0.16694

## Sheet: Ht_ORL_Quantile_97.5%_eQTLsPotr
	GO.ID	Term	Annotated	Significant	Expected	classicFisher
1	GO:0022607	cellular component assembly	1191	26	11.58	9.8e-05
2	GO:2000037	regulation of stomatal complex patterning	4	2	0.04	0.00056
3	GO:0000375	RNA splicing, via transesterification reactions	291	10	2.83	0.00059
4	GO:0000377	RNA splicing, via transesterification reactions with bulged adenosine ...	291	10	2.83	0.00059
5	GO:0006397	mRNA processing	591	15	5.75	0.00070
6	GO:0044085	cellular component biogenesis	1907	33	18.54	0.00083
7	GO:0080175	phragmoplast microtubule organization	5	2	0.05	0.00092
8	GO:0000398	mRNA splicing, via spliceosome	269	9	2.62	0.00132
9	GO:0006396	RNA processing	1191	23	11.58	0.00135
10	GO:0016071	mRNA metabolic process	779	17	7.57	0.00165
11	GO:0016192	vesicle-mediated transport	650	15	6.32	0.00181
12	GO:0008380	RNA splicing	400	11	3.89	0.00194
13	GO:0022618	ribonucleoprotein complex assembly	233	8	2.27	0.00207
14	GO:0071826	ribonucleoprotein complex subunit organization	238	8	2.31	0.00236
15	GO:0052863	1-deoxy-D-xylulose 5-phosphate metabolic process	8	2	0.08	0.00254
16	GO:0052865	1-deoxy-D-xylulose 5-phosphate biosynthetic process	8	2	0.08	0.00254
17	GO:0016043	cellular component organization	3667	52	35.66	0.00255
18	GO:0070925	organelle assembly	245	8	2.38	0.00282
19	GO:0060236	regulation of mitotic spindle organization	9	2	0.09	0.00324
20	GO:0090224	regulation of spindle organization	9	2	0.09	0.00324
21	GO:1902806	regulation of cell cycle G1/S phase transition	9	2	0.09	0.00324
22	GO:0000245	spliceosomal complex assembly	31	3	0.3	0.00333
23	GO:0006996	organelle organization	2268	35	22.05	0.00399
24	GO:0048871	multicellular organismal homeostasis	10	2	0.1	0.00402
25	GO:0065003	protein-containing complex assembly	858	17	8.34	0.00444
26	GO:0045851	pH reduction	11	2	0.11	0.00488
27	GO:0071840	cellular component organization or biogenesis	4146	56	40.31	0.00493
28	GO:0018193	peptidyl-amino acid modification	594	13	5.78	0.00558
29	GO:0007051	spindle organization	75	4	0.73	0.00616
30	GO:0042147	retrograde transport, endosome to Golgi	39	3	0.38	0.00640
31	GO:0010375	stomatal complex patterning	13	2	0.13	0.00684
32	GO:0010564	regulation of cell cycle process	235	7	2.29	0.00831
33	GO:0016482	cytosolic transport	43	3	0.42	0.00840
34	GO:0016197	endosomal transport	82	4	0.8	0.00842
35	GO:1902850	microtubule cytoskeleton organization involved in mitosis	44	3	0.43	0.00895
36	GO:0010444	guard mother cell differentiation	15	2	0.15	0.00909
37	GO:0046500	S-adenosylmethionine metabolic process	15	2	0.15	0.00909
38	GO:0061024	membrane organization	301	8	2.93	0.00948
39	GO:0046110	xanthine metabolic process	1	1	0.01	0.00972
40	GO:0071763	nuclear membrane organization	16	2	0.16	0.01032
41	GO:0009658	chloroplast organization	308	8	2.99	0.01079
42	GO:0140694	non-membrane-bounded organelle assembly	190	6	1.85	0.01086
43	GO:0000911	cytokinesis by cell plate formation	92	4	0.89	0.01248
44	GO:0006998	nuclear envelope organization	18	2	0.18	0.01300
45	GO:0044843	cell cycle G1/S phase transition	18	2	0.18	0.01300
46	GO:0051238	sequestering of metal ion	18	2	0.18	0.01300
47	GO:0022402	cell cycle process	664	13	6.46	0.01339
48	GO:0034622	cellular protein-containing complex assembly	742	14	7.21	0.01405
49	GO:0006890	retrograde vesicle-mediated transport, Golgi to endoplasmic reticulum	52	3	0.51	0.01412
50	GO:0006551	leucine metabolic process	20	2	0.19	0.01593
51	GO:0090407	organophosphate biosynthetic process	535	11	5.2	0.01596
52	GO:0051641	cellular localization	1224	20	11.9	0.01626
53	GO:0032875	regulation of DNA endoreduplication	55	3	0.53	0.01641
54	GO:0043933	protein-containing complex subunit organization	988	17	9.61	0.01656
55	GO:0000226	microtubule cytoskeleton organization	209	6	2.03	0.01668
56	GO:1901137	carbohydrate derivative biosynthetic process	618	12	6.01	0.01817
57	GO:0061025	membrane fusion	103	4	1	0.01820
58	GO:0009228	thiamine biosynthetic process	22	2	0.21	0.01913
59	GO:0002926	tRNA wobble base 5-methoxycarbonylmethyl-2-thiouridinylation	2	1	0.02	0.01935
60	GO:0006111	regulation of gluconeogenesis	2	1	0.02	0.01935
61	GO:0006990	positive regulation of transcription from RNA polymerase II promoter i...	2	1	0.02	0.01935
62	GO:0007083	mitotic chromosome decondensation	2	1	0.02	0.01935
63	GO:0010789	meiotic sister chromatid cohesion involved in meiosis I	2	1	0.02	0.01935
64	GO:0010906	regulation of glucose metabolic process	2	1	0.02	0.01935
65	GO:0015888	thiamine transport	2	1	0.02	0.01935
66	GO:0030974	thiamine pyrophosphate transmembrane transport	2	1	0.02	0.01935
67	GO:0032467	positive regulation of cytokinesis	2	1	0.02	0.01935
68	GO:0033198	response to ATP	2	1	0.02	0.01935
69	GO:0034970	histone H3-R2 methylation	2	1	0.02	0.01935
70	GO:0034971	histone H3-R17 methylation	2	1	0.02	0.01935
71	GO:0034972	histone H3-R26 methylation	2	1	0.02	0.01935
72	GO:0043983	histone H4-K12 acetylation	2	1	0.02	0.01935
73	GO:0045117	azole transmembrane transport	2	1	0.02	0.01935
74	GO:0045721	negative regulation of gluconeogenesis	2	1	0.02	0.01935
75	GO:0045761	regulation of adenylate cyclase activity	2	1	0.02	0.01935
76	GO:0046683	response to organophosphorus	2	1	0.02	0.01935
77	GO:0051312	chromosome decondensation	2	1	0.02	0.01935
78	GO:0051339	regulation of lyase activity	2	1	0.02	0.01935
79	GO:0055089	fatty acid homeostasis	2	1	0.02	0.01935
80	GO:0055090	acylglycerol homeostasis	2	1	0.02	0.01935
81	GO:0055091	phospholipid homeostasis	2	1	0.02	0.01935
82	GO:0060623	regulation of chromosome condensation	2	1	0.02	0.01935
83	GO:0070328	triglyceride homeostasis	2	1	0.02	0.01935
84	GO:0071934	thiamine transmembrane transport	2	1	0.02	0.01935
85	GO:0080179	1-methylguanosine metabolic process	2	1	0.02	0.01935
86	GO:0097009	energy homeostasis	2	1	0.02	0.01935
87	GO:1901522	positive regulation of transcription from RNA polymerase II promoter i...	2	1	0.02	0.01935
88	GO:1901651	regulation of mitotic chromosome decondensation	2	1	0.02	0.01935
89	GO:2000694	regulation of phragmoplast microtubule organization	2	1	0.02	0.01935
90	GO:0006400	tRNA modification	106	4	1.03	0.02000
91	GO:0006772	thiamine metabolic process	24	2	0.23	0.02257
92	GO:0042723	thiamine-containing compound metabolic process	24	2	0.23	0.02257
93	GO:0042724	thiamine-containing compound biosynthetic process	24	2	0.23	0.02257
94	GO:0000027	ribosomal large subunit assembly	63	3	0.61	0.02348
95	GO:0007163	establishment or maintenance of cell polarity	25	2	0.24	0.02437
96	GO:0010022	meristem determinacy	25	2	0.24	0.02437
97	GO:0010440	stomatal lineage progression	25	2	0.24	0.02437
98	GO:0010628	positive regulation of gene expression	113	4	1.1	0.02461
99	GO:0034309	primary alcohol biosynthetic process	26	2	0.25	0.02624
100	GO:0010286	heat acclimation	66	3	0.64	0.02650
101	GO:0090329	regulation of DNA-dependent DNA replication	68	3	0.66	0.02862
102	GO:0000025	maltose catabolic process	3	1	0.03	0.02889
103	GO:0000730	DNA recombinase assembly	3	1	0.03	0.02889
104	GO:0006429	leucyl-tRNA aminoacylation	3	1	0.03	0.02889
105	GO:0007585	respiratory gaseous exchange by respiratory system	3	1	0.03	0.02889
106	GO:0008612	peptidyl-lysine modification to peptidyl-hypusine	3	1	0.03	0.02889
107	GO:0009650	UV protection	3	1	0.03	0.02889
108	GO:0033473	indoleacetic acid conjugate metabolic process	3	1	0.03	0.02889
109	GO:0042554	superoxide anion generation	3	1	0.03	0.02889
110	GO:0043576	regulation of respiratory gaseous exchange	3	1	0.03	0.02889
111	GO:0090342	regulation of cell aging	3	1	0.03	0.02889
112	GO:0090735	DNA repair complex assembly	3	1	0.03	0.02889
113	GO:1903942	positive regulation of respiratory gaseous exchange	3	1	0.03	0.02889
114	GO:2000025	regulation of leaf formation	3	1	0.03	0.02889
115	GO:0009063	cellular amino acid catabolic process	119	4	1.16	0.02903
116	GO:0031053	primary miRNA processing	28	2	0.27	0.03013
117	GO:0070507	regulation of microtubule cytoskeleton organization	28	2	0.27	0.03013
118	GO:0046467	membrane lipid biosynthetic process	124	4	1.21	0.03306
119	GO:0009247	glycolipid biosynthetic process	73	3	0.71	0.03430
120	GO:0007017	microtubule-based process	317	7	3.08	0.03590
121	GO:0018215	protein phosphopantetheinylation	188	5	1.83	0.03698
122	GO:0007569	cell aging	4	1	0.04	0.03833
123	GO:0031279	regulation of cyclase activity	4	1	0.04	0.03833
124	GO:0032119	sequestering of zinc ion	4	1	0.04	0.03833
125	GO:0033353	S-adenosylmethionine cycle	4	1	0.04	0.03833
126	GO:0042148	strand invasion	4	1	0.04	0.03833
127	GO:0043181	vacuolar sequestering	4	1	0.04	0.03833
128	GO:0043972	histone H3-K23 acetylation	4	1	0.04	0.03833
129	GO:0060858	vesicle-mediated transport involved in floral organ abscission	4	1	0.04	0.03833
130	GO:1901333	positive regulation of lateral root development	4	1	0.04	0.03833
131	GO:0022613	ribonucleoprotein complex biogenesis	620	11	6.03	0.04062
132	GO:0048831	regulation of shoot system development	258	6	2.51	0.04079
133	GO:0006664	glycolipid metabolic process	79	3	0.77	0.04182
134	GO:0016579	protein deubiquitination	79	3	0.77	0.04182
135	GO:1903509	liposaccharide metabolic process	79	3	0.77	0.04182
136	GO:0032886	regulation of microtubule-based process	34	2	0.33	0.04307
137	GO:0006275	regulation of DNA replication	80	3	0.78	0.04315
138	GO:0009657	plastid organization	402	8	3.91	0.04347
139	GO:0042023	DNA endoreduplication	81	3	0.79	0.04450
140	GO:0051726	regulation of cell cycle	335	7	3.26	0.04599
141	GO:1901565	organonitrogen compound catabolic process	1040	16	10.11	0.04757
142	GO:0017062	respiratory chain complex III assembly	5	1	0.05	0.04769
143	GO:0033240	positive regulation of cellular amine metabolic process	5	1	0.05	0.04769
144	GO:0034551	mitochondrial respiratory chain complex III assembly	5	1	0.05	0.04769
145	GO:0035461	vitamin transmembrane transport	5	1	0.05	0.04769
146	GO:0035652	clathrin-coated vesicle cargo loading	5	1	0.05	0.04769
147	GO:0043968	histone H2A acetylation	5	1	0.05	0.04769
148	GO:0045764	positive regulation of cellular amino acid metabolic process	5	1	0.05	0.04769
149	GO:0050878	regulation of body fluid levels	5	1	0.05	0.04769
150	GO:0050891	multicellular organismal water homeostasis	5	1	0.05	0.04769
151	GO:0051180	vitamin transport	5	1	0.05	0.04769
152	GO:0090358	positive regulation of tryptophan metabolic process	5	1	0.05	0.04769
153	GO:0016575	histone deacetylation	36	2	0.35	0.04776
154	GO:0017004	cytochrome complex assembly	36	2	0.35	0.04776
155	GO:0015980	energy derivation by oxidation of organic compounds	202	5	1.96	0.04779
156	GO:0006476	protein deacetylation	37	2	0.36	0.05017
157	GO:0018230	peptidyl-L-cysteine S-palmitoylation	37	2	0.36	0.05017
158	GO:0018231	peptidyl-S-diacylglycerol-L-cysteine biosynthetic process from peptidy...	37	2	0.36	0.05017
159	GO:0033108	mitochondrial respiratory chain complex assembly	37	2	0.36	0.05017
160	GO:0000413	protein peptidyl-prolyl isomerization	86	3	0.84	0.05156
161	GO:0009060	aerobic respiration	144	4	1.4	0.05226
162	GO:0006730	one-carbon metabolic process	38	2	0.37	0.05263
163	GO:0035601	protein deacylation	38	2	0.37	0.05263
164	GO:0098732	macromolecule deacylation	38	2	0.37	0.05263
165	GO:0051640	organelle localization	208	5	2.02	0.05294
166	GO:2000070	regulation of response to water deprivation	39	2	0.38	0.05513
167	GO:0000023	maltose metabolic process	6	1	0.06	0.05695
168	GO:0000132	establishment of mitotic spindle orientation	6	1	0.06	0.05695
169	GO:0006104	succinyl-CoA metabolic process	6	1	0.06	0.05695
170	GO:0006145	purine nucleobase catabolic process	6	1	0.06	0.05695
171	GO:0010677	negative regulation of cellular carbohydrate metabolic process	6	1	0.06	0.05695
172	GO:0040001	establishment of mitotic spindle localization	6	1	0.06	0.05695
173	GO:0044154	histone H3-K14 acetylation	6	1	0.06	0.05695
174	GO:0048576	positive regulation of short-day photoperiodism, flowering	6	1	0.06	0.05695
175	GO:0051294	establishment of spindle orientation	6	1	0.06	0.05695
176	GO:0051512	positive regulation of unidimensional cell growth	6	1	0.06	0.05695
177	GO:0071168	protein localization to chromatin	6	1	0.06	0.05695
178	GO:0071921	cohesin loading	6	1	0.06	0.05695
179	GO:0071922	regulation of cohesin loading	6	1	0.06	0.05695
180	GO:0072531	pyrimidine-containing compound transmembrane transport	6	1	0.06	0.05695
181	GO:1901068	guanosine-containing compound metabolic process	6	1	0.06	0.05695
182	GO:1905634	regulation of protein localization to chromatin	6	1	0.06	0.05695
183	GO:0007052	mitotic spindle organization	40	2	0.39	0.05767
184	GO:0006766	vitamin metabolic process	149	4	1.45	0.05784
185	GO:0016570	histone modification	284	6	2.76	0.05963
186	GO:0070647	protein modification by small protein conjugation or removal	909	14	8.84	0.06095
187	GO:0018345	protein palmitoylation	42	2	0.41	0.06287
188	GO:0006479	protein methylation	154	4	1.5	0.06373
189	GO:0008213	protein alkylation	154	4	1.5	0.06373
190	GO:0120255	olefinic compound biosynthetic process	94	3	0.91	0.06390
191	GO:0006511	ubiquitin-dependent protein catabolic process	513	9	4.99	0.06405
192	GO:0006891	intra-Golgi vesicle-mediated transport	43	2	0.42	0.06552
193	GO:0051649	establishment of localization in cell	1004	15	9.76	0.06601
194	GO:0006556	S-adenosylmethionine biosynthetic process	7	1	0.07	0.06612
195	GO:0010235	guard mother cell cytokinesis	7	1	0.07	0.06612
196	GO:0019985	translesion synthesis	7	1	0.07	0.06612
197	GO:0031468	nuclear membrane reassembly	7	1	0.07	0.06612
198	GO:0034502	protein localization to chromosome	7	1	0.07	0.06612
199	GO:0042276	error-prone translesion synthesis	7	1	0.07	0.06612
200	GO:0044091	membrane biogenesis	7	1	0.07	0.06612
201	GO:0051293	establishment of spindle localization	7	1	0.07	0.06612
202	GO:0051653	spindle localization	7	1	0.07	0.06612
203	GO:0070070	proton-transporting V-type ATPase complex assembly	7	1	0.07	0.06612
204	GO:0070072	vacuolar proton-transporting V-type ATPase complex assembly	7	1	0.07	0.06612
205	GO:0071709	membrane assembly	7	1	0.07	0.06612
206	GO:1905157	positive regulation of photosynthesis	7	1	0.07	0.06612
207	GO:0006497	protein lipidation	96	3	0.93	0.06718
208	GO:0042158	lipoprotein biosynthetic process	96	3	0.93	0.06718
209	GO:0046395	carboxylic acid catabolic process	223	5	2.17	0.06718
210	GO:0072503	cellular divalent inorganic cation homeostasis	44	2	0.43	0.06822
211	GO:0006643	membrane lipid metabolic process	158	4	1.54	0.06865
212	GO:0008033	tRNA processing	158	4	1.54	0.06865
213	GO:0006816	calcium ion transport	97	3	0.94	0.06884
214	GO:0042157	lipoprotein metabolic process	97	3	0.94	0.06884
215	GO:0007010	cytoskeleton organization	368	7	3.58	0.06884
216	GO:0048193	Golgi vesicle transport	225	5	2.19	0.06922
217	GO:0043412	macromolecule modification	4596	54	44.69	0.07017
218	GO:0018198	peptidyl-cysteine modification	45	2	0.44	0.07095
219	GO:0051225	spindle assembly	45	2	0.44	0.07095
220	GO:0006970	response to osmotic stress	1017	15	9.89	0.07193
221	GO:0042538	hyperosmotic salinity response	99	3	0.96	0.07224
222	GO:0008654	phospholipid biosynthetic process	228	5	2.22	0.07235
223	GO:0019941	modification-dependent protein catabolic process	528	9	5.13	0.07372
224	GO:0045333	cellular respiration	162	4	1.58	0.07377
225	GO:0001907	killing by symbiont of host cells	8	1	0.08	0.07520
226	GO:0007035	vacuolar acidification	8	1	0.08	0.07520
227	GO:0007063	regulation of sister chromatid cohesion	8	1	0.08	0.07520
228	GO:0009083	branched-chain amino acid catabolic process	8	1	0.08	0.07520
229	GO:0009759	indole glucosinolate biosynthetic process	8	1	0.08	0.07520
230	GO:0010376	stomatal complex formation	8	1	0.08	0.07520
231	GO:0031341	regulation of cell killing	8	1	0.08	0.07520
232	GO:0031343	positive regulation of cell killing	8	1	0.08	0.07520
233	GO:0032456	endocytic recycling	8	1	0.08	0.07520
234	GO:0034053	modulation by symbiont of host defense-related programmed cell death	8	1	0.08	0.07520
235	GO:0034063	stress granule assembly	8	1	0.08	0.07520
236	GO:0034085	establishment of sister chromatid cohesion	8	1	0.08	0.07520
237	GO:0044068	modulation by symbiont of host cellular process	8	1	0.08	0.07520
238	GO:0045003	double-strand break repair via synthesis-dependent strand annealing	8	1	0.08	0.07520
239	GO:0051452	intracellular pH reduction	8	1	0.08	0.07520
240	GO:0051709	regulation of killing of cells of other organism	8	1	0.08	0.07520
241	GO:0051712	positive regulation of killing of cells of other organism	8	1	0.08	0.07520
242	GO:0051883	killing of cells in other organism involved in symbiotic interaction	8	1	0.08	0.07520
243	GO:0052031	modulation by symbiont of host defense response	8	1	0.08	0.07520
244	GO:0052040	modulation by symbiont of host programmed cell death	8	1	0.08	0.07520
245	GO:0052042	positive regulation by symbiont of host programmed cell death	8	1	0.08	0.07520
246	GO:0052158	modulation by symbiont of host resistance gene-dependent defense respo...	8	1	0.08	0.07520
247	GO:0052167	modulation by symbiont of host innate immune response	8	1	0.08	0.07520
248	GO:0052173	response to defenses of other organism	8	1	0.08	0.07520
249	GO:0052200	response to host defenses	8	1	0.08	0.07520
250	GO:0052390	induction by symbiont of host innate immune response	8	1	0.08	0.07520
251	GO:0052553	modulation by symbiont of host immune response	8	1	0.08	0.07520
252	GO:0052559	induction by symbiont of host immune response	8	1	0.08	0.07520
253	GO:0052572	response to host immune response	8	1	0.08	0.07520
254	GO:0075136	response to host	8	1	0.08	0.07520
255	GO:0080185	effector-mediated induction of plant hypersensitive response by symbio...	8	1	0.08	0.07520
256	GO:0099116	tRNA 5'-end processing	8	1	0.08	0.07520
257	GO:0140404	effector-mediated modulation of host innate immune response by symbion...	8	1	0.08	0.07520
258	GO:0140415	effector-mediated modulation of host defenses by symbiont	8	1	0.08	0.07520
259	GO:0140418	effector-mediated modulation of host process by symbiont	8	1	0.08	0.07520
260	GO:1903800	positive regulation of production of miRNAs involved in gene silencing...	8	1	0.08	0.07520
261	GO:2000634	regulation of primary miRNA processing	8	1	0.08	0.07520
262	GO:2000636	positive regulation of primary miRNA processing	8	1	0.08	0.07520
263	GO:2000637	positive regulation of gene silencing by miRNA	8	1	0.08	0.07520
264	GO:0044786	cell cycle DNA replication	101	3	0.98	0.07570
265	GO:0006464	cellular protein modification process	4055	48	39.43	0.07844
266	GO:0036211	protein modification process	4055	48	39.43	0.07844
267	GO:0010256	endomembrane system organization	166	4	1.61	0.07908
268	GO:0044248	cellular catabolic process	1735	23	16.87	0.07992
269	GO:0044770	cell cycle phase transition	104	3	1.01	0.08103
270	GO:0015985	energy coupled proton transport, down electrochemical gradient	49	2	0.48	0.08221
271	GO:0015986	ATP synthesis coupled proton transport	49	2	0.48	0.08221
272	GO:0033044	regulation of chromosome organization	49	2	0.48	0.08221
273	GO:0034308	primary alcohol metabolic process	49	2	0.48	0.08221
274	GO:0000913	preprophase band assembly	9	1	0.09	0.08420
275	GO:0001731	formation of translation preinitiation complex	9	1	0.09	0.08420
276	GO:0001927	exocyst assembly	9	1	0.09	0.08420
277	GO:0006552	leucine catabolic process	9	1	0.09	0.08420
278	GO:0006565	L-serine catabolic process	9	1	0.09	0.08420
279	GO:0010239	chloroplast mRNA processing	9	1	0.09	0.08420
280	GO:0019264	glycine biosynthetic process from serine	9	1	0.09	0.08420
281	GO:0043982	histone H4-K8 acetylation	9	1	0.09	0.08420
282	GO:0052746	inositol phosphorylation	9	1	0.09	0.08420
283	GO:0090357	regulation of tryptophan metabolic process	9	1	0.09	0.08420
284	GO:0090708	specification of plant organ axis polarity	9	1	0.09	0.08420
285	GO:1904481	response to tetrahydrofolate	9	1	0.09	0.08420
286	GO:1904482	cellular response to tetrahydrofolate	9	1	0.09	0.08420
287	GO:0070646	protein modification by small protein removal	106	3	1.03	0.08468
288	GO:0006754	ATP biosynthetic process	50	2	0.49	0.08510
289	GO:0035196	production of miRNAs involved in gene silencing by miRNA	50	2	0.49	0.08510
290	GO:0046271	phenylpropanoid catabolic process	50	2	0.49	0.08510
291	GO:0046274	lignin catabolic process	50	2	0.49	0.08510
292	GO:0070588	calcium ion transmembrane transport	50	2	0.49	0.08510
293	GO:0018205	peptidyl-lysine modification	240	5	2.33	0.08564
294	GO:0043632	modification-dependent macromolecule catabolic process	545	9	5.3	0.08573
295	GO:0009909	regulation of flower development	241	5	2.34	0.08680
296	GO:1903047	mitotic cell cycle process	315	6	3.06	0.08791
297	GO:0044267	cellular protein metabolic process	5544	63	53.91	0.08798
298	GO:1901575	organic substance catabolic process	2031	26	19.75	0.08954
299	GO:0006897	endocytosis	109	3	1.06	0.09027
300	GO:0000045	autophagosome assembly	52	2	0.51	0.09099
301	GO:0009692	ethylene metabolic process	52	2	0.51	0.09099
302	GO:0009693	ethylene biosynthetic process	52	2	0.51	0.09099
303	GO:0043449	cellular alkene metabolic process	52	2	0.51	0.09099
304	GO:0043450	alkene biosynthetic process	52	2	0.51	0.09099
305	GO:0051651	maintenance of location in cell	52	2	0.51	0.09099
306	GO:1900673	olefin metabolic process	52	2	0.51	0.09099
307	GO:1900674	olefin biosynthetic process	52	2	0.51	0.09099
308	GO:0016054	organic acid catabolic process	245	5	2.38	0.09153
309	GO:0051603	proteolysis involved in cellular protein catabolic process	636	10	6.18	0.09300
310	GO:0006574	valine catabolic process	10	1	0.1	0.09311
311	GO:0006624	vacuolar protein processing	10	1	0.1	0.09311
312	GO:0015697	quaternary ammonium group transport	10	1	0.1	0.09311
313	GO:0019375	galactolipid biosynthetic process	10	1	0.1	0.09311
314	GO:0019919	peptidyl-arginine methylation, to asymmetrical-dimethyl arginine	10	1	0.1	0.09311
315	GO:0042371	vitamin K biosynthetic process	10	1	0.1	0.09311
316	GO:0042372	phylloquinone biosynthetic process	10	1	0.1	0.09311
317	GO:0042373	vitamin K metabolic process	10	1	0.1	0.09311
318	GO:0042374	phylloquinone metabolic process	10	1	0.1	0.09311
319	GO:1900034	regulation of cellular response to heat	10	1	0.1	0.09311
320	GO:1902626	assembly of large subunit precursor of preribosome	10	1	0.1	0.09311
321	GO:1903798	regulation of production of miRNAs involved in gene silencing by miRNA	10	1	0.1	0.09311
322	GO:0006767	water-soluble vitamin metabolic process	111	3	1.08	0.09409
323	GO:0018022	peptidyl-lysine methylation	111	3	1.08	0.09409
324	GO:0120254	olefinic compound metabolic process	111	3	1.08	0.09409
325	GO:0018208	peptidyl-proline modification	112	3	1.09	0.09602
326	GO:0042181	ketone biosynthetic process	54	2	0.53	0.09699
327	GO:1901661	quinone metabolic process	54	2	0.53	0.09699
328	GO:1901663	quinone biosynthetic process	54	2	0.53	0.09699
329	GO:1905037	autophagosome organization	54	2	0.53	0.09699
330	GO:0000910	cytokinesis	179	4	1.74	0.09758
331	GO:0006972	hyperosmotic response	113	3	1.1	0.09797
332	GO:0019637	organophosphate metabolic process	812	12	7.9	0.09936
333	GO:0044257	cellular protein catabolic process	648	10	6.3	0.10189
334	GO:0010224	response to UV-B	115	3	1.12	0.10191
335	GO:0009554	megasporogenesis	11	1	0.11	0.10193
336	GO:0009800	cinnamic acid biosynthetic process	11	1	0.11	0.10193
337	GO:0009803	cinnamic acid metabolic process	11	1	0.11	0.10193
338	GO:0032465	regulation of cytokinesis	11	1	0.11	0.10193
339	GO:0033617	mitochondrial cytochrome c oxidase assembly	11	1	0.11	0.10193
340	GO:0042793	plastid transcription	11	1	0.11	0.10193
341	GO:0045912	negative regulation of carbohydrate metabolic process	11	1	0.11	0.10193
342	GO:0046487	glyoxylate metabolic process	11	1	0.11	0.10193
343	GO:0060969	negative regulation of gene silencing	11	1	0.11	0.10193
344	GO:0060341	regulation of cellular localization	56	2	0.54	0.10309
345	GO:0044265	cellular macromolecule catabolic process	903	13	8.78	0.10315
346	GO:0006413	translational initiation	116	3	1.13	0.10390
347	GO:0046165	alcohol biosynthetic process	116	3	1.13	0.10390
348	GO:0006091	generation of precursor metabolites and energy	652	10	6.34	0.10497
349	GO:0007033	vacuole organization	117	3	1.14	0.10591
350	GO:0042255	ribosome assembly	117	3	1.14	0.10591
351	GO:0009910	negative regulation of flower development	57	2	0.55	0.10618
352	GO:0006260	DNA replication	259	5	2.52	0.10910
353	GO:0000731	DNA synthesis involved in DNA repair	12	1	0.12	0.11067
354	GO:0006376	mRNA splice site selection	12	1	0.12	0.11067
355	GO:0010338	leaf formation	12	1	0.12	0.11067
356	GO:0014074	response to purine-containing compound	12	1	0.12	0.11067
357	GO:0048280	vesicle fusion with Golgi apparatus	12	1	0.12	0.11067
358	GO:0048639	positive regulation of developmental growth	12	1	0.12	0.11067
359	GO:1902347	response to strigolactone	12	1	0.12	0.11067
360	GO:1902584	positive regulation of response to water deprivation	12	1	0.12	0.11067
361	GO:0009651	response to salt stress	915	13	8.9	0.11108
362	GO:0006875	cellular metal ion homeostasis	120	3	1.17	0.11204
363	GO:0072507	divalent inorganic cation homeostasis	59	2	0.57	0.11244
364	GO:0016571	histone methylation	121	3	1.18	0.11411
365	GO:0051656	establishment of organelle localization	123	3	1.2	0.11829
366	GO:0006399	tRNA metabolic process	266	5	2.59	0.11846
367	GO:0009145	purine nucleoside triphosphate biosynthetic process	61	2	0.59	0.11880
368	GO:0009205	purine ribonucleoside triphosphate metabolic process	61	2	0.59	0.11880
369	GO:0009206	purine ribonucleoside triphosphate biosynthetic process	61	2	0.59	0.11880
370	GO:0051239	regulation of multicellular organismal process	586	9	5.7	0.11922
371	GO:0006271	DNA strand elongation involved in DNA replication	13	1	0.13	0.11932
372	GO:0006545	glycine biosynthetic process	13	1	0.13	0.11932
373	GO:0006610	ribosomal protein import into nucleus	13	1	0.13	0.11932
374	GO:0006882	cellular zinc ion homeostasis	13	1	0.13	0.11932
375	GO:0007009	plasma membrane organization	13	1	0.13	0.11932
376	GO:0007098	centrosome cycle	13	1	0.13	0.11932
377	GO:0008535	respiratory chain complex IV assembly	13	1	0.13	0.11932
378	GO:0015937	coenzyme A biosynthetic process	13	1	0.13	0.11932
379	GO:0015976	carbon utilization	13	1	0.13	0.11932
380	GO:0032365	intracellular lipid transport	13	1	0.13	0.11932
381	GO:0035247	peptidyl-arginine omega-N-methylation	13	1	0.13	0.11932
382	GO:0048830	adventitious root development	13	1	0.13	0.11932
383	GO:0051601	exocyst localization	13	1	0.13	0.11932
384	GO:0060866	leaf abscission	13	1	0.13	0.11932
385	GO:0070071	proton-transporting two-sector ATPase complex assembly	13	1	0.13	0.11932
386	GO:0009057	macromolecule catabolic process	1193	16	11.6	0.12075
387	GO:0044238	primary metabolic process	13401	139	130.3	0.12124
388	GO:0060968	regulation of gene silencing	62	2	0.6	0.12200
389	GO:0000956	nuclear-transcribed mRNA catabolic process	125	3	1.22	0.12253
390	GO:0022900	electron transport chain	269	5	2.62	0.12259
391	GO:0007049	cell cycle	933	13	9.07	0.12364
392	GO:0010039	response to iron ion	63	2	0.61	0.12523
393	GO:0034470	ncRNA processing	510	8	4.96	0.12558
394	GO:0006261	DNA-dependent DNA replication	198	4	1.93	0.12787
395	GO:0006880	intracellular sequestering of iron ion	14	1	0.14	0.12789
396	GO:0009051	pentose-phosphate shunt, oxidative branch	14	1	0.14	0.12789
397	GO:0019374	galactolipid metabolic process	14	1	0.14	0.12789
398	GO:0022616	DNA strand elongation	14	1	0.14	0.12789
399	GO:0031952	regulation of protein autophosphorylation	14	1	0.14	0.12789
400	GO:0043981	histone H4-K5 acetylation	14	1	0.14	0.12789
401	GO:0048578	positive regulation of long-day photoperiodism, flowering	14	1	0.14	0.12789
402	GO:0070932	histone H3 deacetylation	14	1	0.14	0.12789
403	GO:0097577	sequestering of iron ion	14	1	0.14	0.12789
404	GO:1901002	positive regulation of response to salt stress	14	1	0.14	0.12789
405	GO:0006099	tricarboxylic acid cycle	64	2	0.62	0.12849
406	GO:0045489	pectin biosynthetic process	64	2	0.62	0.12849
407	GO:0016567	protein ubiquitination	768	11	7.47	0.13004
408	GO:0019538	protein metabolic process	5988	66	58.22	0.13063
409	GO:0009144	purine nucleoside triphosphate metabolic process	65	2	0.63	0.13176
410	GO:0043161	proteasome-mediated ubiquitin-dependent protein catabolic process	276	5	2.68	0.13246
411	GO:0030163	protein catabolic process	771	11	7.5	0.13252
412	GO:0009056	catabolic process	2317	28	22.53	0.13383
413	GO:0006885	regulation of pH	66	2	0.64	0.13504
414	GO:0046907	intracellular transport	950	13	9.24	0.13622
415	GO:0060964	regulation of gene silencing by miRNA	15	1	0.15	0.13637
416	GO:0090355	positive regulation of auxin metabolic process	15	1	0.15	0.13637
417	GO:1905428	regulation of plant organ formation	15	1	0.15	0.13637
418	GO:2000023	regulation of lateral root development	15	1	0.15	0.13637
419	GO:0090627	plant epidermal cell differentiation	203	4	1.97	0.13643
420	GO:0006914	autophagy	132	3	1.28	0.13779
421	GO:0016050	vesicle organization	132	3	1.28	0.13779
422	GO:0061919	process utilizing autophagic mechanism	132	3	1.28	0.13779
423	GO:0006906	vesicle fusion	67	2	0.65	0.13835
424	GO:0070192	chromosome organization involved in meiotic cell cycle	67	2	0.65	0.13835
425	GO:0044272	sulfur compound biosynthetic process	206	4	2	0.14167
426	GO:0048278	vesicle docking	68	2	0.66	0.14168
427	GO:0043414	macromolecule methylation	284	5	2.76	0.14418
428	GO:0032352	positive regulation of hormone metabolic process	16	1	0.16	0.14478
429	GO:0034969	histone arginine methylation	16	1	0.16	0.14478
430	GO:0046655	folic acid metabolic process	16	1	0.16	0.14478
431	GO:0048587	regulation of short-day photoperiodism, flowering	16	1	0.16	0.14478
432	GO:0022406	membrane docking	69	2	0.67	0.14502
433	GO:0051235	maintenance of location	69	2	0.67	0.14502
434	GO:0140056	organelle localization by membrane tethering	69	2	0.67	0.14502
435	GO:0008104	protein localization	1231	16	11.97	0.14590
436	GO:0006888	endoplasmic reticulum to Golgi vesicle-mediated transport	136	3	1.32	0.14679
437	GO:0009110	vitamin biosynthetic process	136	3	1.32	0.14679
438	GO:0001932	regulation of protein phosphorylation	209	4	2.03	0.14699
439	GO:1901135	carbohydrate derivative metabolic process	1055	14	10.26	0.14861
440	GO:0009152	purine ribonucleotide biosynthetic process	138	3	1.34	0.15137
441	GO:0006353	DNA-templated transcription, termination	71	2	0.69	0.15175
442	GO:0007030	Golgi organization	71	2	0.69	0.15175
443	GO:0009199	ribonucleoside triphosphate metabolic process	71	2	0.69	0.15175
444	GO:0009201	ribonucleoside triphosphate biosynthetic process	71	2	0.69	0.15175
445	GO:0034660	ncRNA metabolic process	621	9	6.04	0.15272
446	GO:0006301	postreplication repair	17	1	0.17	0.15310
447	GO:0006559	L-phenylalanine catabolic process	17	1	0.17	0.15310
448	GO:0016045	detection of bacterium	17	1	0.17	0.15310
449	GO:0030010	establishment of cell polarity	17	1	0.17	0.15310
450	GO:0032958	inositol phosphate biosynthetic process	17	1	0.17	0.15310
451	GO:0034471	ncRNA 5'-end processing	17	1	0.17	0.15310
452	GO:0034629	cellular protein-containing complex localization	17	1	0.17	0.15310
453	GO:0046113	nucleobase catabolic process	17	1	0.17	0.15310
454	GO:0051781	positive regulation of cell division	17	1	0.17	0.15310
455	GO:0060148	positive regulation of posttranscriptional gene silencing	17	1	0.17	0.15310
456	GO:0098543	detection of other organism	17	1	0.17	0.15310
457	GO:1902222	erythrose 4-phosphate/phosphoenolpyruvate family amino acid catabolic ...	17	1	0.17	0.15310
458	GO:0042273	ribosomal large subunit biogenesis	139	3	1.35	0.15367
459	GO:0006470	protein dephosphorylation	291	5	2.83	0.15479
460	GO:0046916	cellular transition metal ion homeostasis	72	2	0.7	0.15514
461	GO:0050684	regulation of mRNA processing	72	2	0.7	0.15514
462	GO:0000070	mitotic sister chromatid segregation	73	2	0.71	0.15855
463	GO:0032147	activation of protein kinase activity	73	2	0.71	0.15855
464	GO:0035195	gene silencing by miRNA	73	2	0.71	0.15855
465	GO:0019439	aromatic compound catabolic process	375	6	3.65	0.15971
466	GO:0000966	RNA 5'-end processing	18	1	0.18	0.16134
467	GO:0003400	regulation of COPII vesicle coating	18	1	0.18	0.16134
468	GO:0006122	mitochondrial electron transport, ubiquinol to cytochrome c	18	1	0.18	0.16134
469	GO:0009683	indoleacetic acid metabolic process	18	1	0.18	0.16134
470	GO:0015695	organic cation transport	18	1	0.18	0.16134
471	GO:0035246	peptidyl-arginine N-methylation	18	1	0.18	0.16134
472	GO:0035459	vesicle cargo loading	18	1	0.18	0.16134
473	GO:0035999	tetrahydrofolate interconversion	18	1	0.18	0.16134
474	GO:0060321	acceptance of pollen	18	1	0.18	0.16134
475	GO:0090113	regulation of ER to Golgi vesicle-mediated transport by GTP hydrolysis	18	1	0.18	0.16134
476	GO:0008152	metabolic process	15323	156	148.99	0.16157
477	GO:0000278	mitotic cell cycle	378	6	3.68	0.16383
478	GO:0033043	regulation of organelle organization	297	5	2.89	0.16413
479	GO:0032446	protein modification by small protein conjugation	807	11	7.85	0.16426
480	GO:0006164	purine nucleotide biosynthetic process	144	3	1.4	0.16534
481	GO:0006644	phospholipid metabolic process	298	5	2.9	0.16571
482	GO:0044237	cellular metabolic process	13969	143	135.83	0.16767
483	GO:0009834	plant-type secondary cell wall biogenesis	145	3	1.41	0.16771
484	GO:0009819	drought recovery	19	1	0.18	0.16950
485	GO:0010336	gibberellic acid homeostasis	19	1	0.18	0.16950
486	GO:0010364	regulation of ethylene biosynthetic process	19	1	0.18	0.16950
487	GO:0015936	coenzyme A metabolic process	19	1	0.18	0.16950
488	GO:0031335	regulation of sulfur amino acid metabolic process	19	1	0.18	0.16950
489	GO:0035435	phosphate ion transmembrane transport	19	1	0.18	0.16950
490	GO:0070920	regulation of production of small RNA involved in gene silencing by RN...	19	1	0.18	0.16950
491	GO:0106074	aminoacyl-tRNA metabolism involved in translational fidelity	19	1	0.18	0.16950
492	GO:1900908	regulation of olefin metabolic process	19	1	0.18	0.16950
493	GO:1900911	regulation of olefin biosynthetic process	19	1	0.18	0.16950
494	GO:0070727	cellular macromolecule localization	903	12	8.78	0.17080
495	GO:0009142	nucleoside triphosphate biosynthetic process	78	2	0.76	0.17576
496	GO:0009734	auxin-activated signaling pathway	305	5	2.97	0.17692
497	GO:0006826	iron ion transport	20	1	0.19	0.17758
498	GO:0009904	chloroplast accumulation movement	20	1	0.19	0.17758
499	GO:0010052	guard cell differentiation	20	1	0.19	0.17758
500	GO:0018195	peptidyl-arginine modification	20	1	0.19	0.17758

## Sheet: Ht_ORL_Quantile_97.5%_TrgtedPot
	GO.ID	Term	Annotated	Significant	Expected	classicFisher
1	GO:0006515	protein quality control for misfolded or incompletely synthesized prot...	36	4	0.38	0.00055
2	GO:0008064	regulation of actin polymerization or depolymerization	78	5	0.82	0.00141
3	GO:0030832	regulation of actin filament length	78	5	0.82	0.00141
4	GO:0110053	regulation of actin filament organization	78	5	0.82	0.00141
5	GO:0032956	regulation of actin cytoskeleton organization	80	5	0.84	0.00158
6	GO:0032970	regulation of actin filament-based process	81	5	0.85	0.00167
7	GO:0046467	membrane lipid biosynthetic process	124	6	1.31	0.00205
8	GO:0048015	phosphatidylinositol-mediated signaling	7	2	0.07	0.00225
9	GO:1902903	regulation of supramolecular fiber organization	91	5	0.96	0.00279
10	GO:0070534	protein K63-linked ubiquitination	8	2	0.08	0.00298
11	GO:0008154	actin polymerization or depolymerization	94	5	0.99	0.00321
12	GO:0016567	protein ubiquitination	768	17	8.1	0.00336
13	GO:0000209	protein polyubiquitination	59	4	0.62	0.00349
14	GO:0048017	inositol lipid-mediated signaling	10	2	0.11	0.00472
15	GO:0071474	cellular hyperosmotic response	10	2	0.11	0.00472
16	GO:0071475	cellular hyperosmotic salinity response	10	2	0.11	0.00472
17	GO:0032446	protein modification by small protein conjugation	807	17	8.52	0.00549
18	GO:0051495	positive regulation of cytoskeleton organization	67	4	0.71	0.00551
19	GO:1902905	positive regulation of supramolecular fiber organization	67	4	0.71	0.00551
20	GO:0044085	cellular component biogenesis	1907	32	20.12	0.00595
21	GO:0051493	regulation of cytoskeleton organization	109	5	1.15	0.00602
22	GO:0043484	regulation of RNA splicing	70	4	0.74	0.00643
23	GO:0006643	membrane lipid metabolic process	158	6	1.67	0.00673
24	GO:0009100	glycoprotein metabolic process	263	8	2.78	0.00701
25	GO:0051130	positive regulation of cellular component organization	114	5	1.2	0.00726
26	GO:0009247	glycolipid biosynthetic process	73	4	0.77	0.00745
27	GO:0030041	actin filament polymerization	73	4	0.77	0.00745
28	GO:0030833	regulation of actin filament polymerization	73	4	0.77	0.00745
29	GO:0031334	positive regulation of protein-containing complex assembly	74	4	0.78	0.00781
30	GO:0009245	lipid A biosynthetic process	13	2	0.14	0.00801
31	GO:0046493	lipid A metabolic process	13	2	0.14	0.00801
32	GO:0080024	indolebutyric acid metabolic process	13	2	0.14	0.00801
33	GO:1901269	lipooligosaccharide metabolic process	13	2	0.14	0.00801
34	GO:1901271	lipooligosaccharide biosynthetic process	13	2	0.14	0.00801
35	GO:0070647	protein modification by small protein conjugation or removal	909	18	9.59	0.00802
36	GO:0071470	cellular response to osmotic stress	75	4	0.79	0.00818
37	GO:0045597	positive regulation of cell differentiation	14	2	0.15	0.00928
38	GO:0006664	glycolipid metabolic process	79	4	0.83	0.00979
39	GO:1903509	liposaccharide metabolic process	79	4	0.83	0.00979
40	GO:0006422	aspartyl-tRNA aminoacylation	1	1	0.01	0.01055
41	GO:0043157	response to cation stress	1	1	0.01	0.01055
42	GO:0090231	regulation of spindle checkpoint	1	1	0.01	0.01055
43	GO:0090266	regulation of mitotic cell cycle spindle assembly checkpoint	1	1	0.01	0.01055
44	GO:0097359	UDP-glucosylation	1	1	0.01	0.01055
45	GO:1903504	regulation of mitotic spindle checkpoint	1	1	0.01	0.01055
46	GO:2000765	regulation of cytoplasmic translation	1	1	0.01	0.01055
47	GO:2000767	positive regulation of cytoplasmic translation	1	1	0.01	0.01055
48	GO:0032271	regulation of protein polymerization	81	4	0.85	0.01067
49	GO:0007015	actin filament organization	128	5	1.35	0.01162
50	GO:0006644	phospholipid metabolic process	298	8	3.14	0.01415
51	GO:0030036	actin cytoskeleton organization	135	5	1.42	0.01437
52	GO:0030834	regulation of actin filament depolymerization	18	2	0.19	0.01518
53	GO:0032535	regulation of cellular component size	138	5	1.46	0.01566
54	GO:0090066	regulation of anatomical structure size	138	5	1.46	0.01566
55	GO:0071472	cellular response to salt stress	50	3	0.53	0.01579
56	GO:0044248	cellular catabolic process	1735	28	18.31	0.01615
57	GO:0070301	cellular response to hydrogen peroxide	19	2	0.2	0.01685
58	GO:0010498	proteasomal protein catabolic process	310	8	3.27	0.01752
59	GO:0006623	protein targeting to vacuole	52	3	0.55	0.01754
60	GO:0051603	proteolysis involved in cellular protein catabolic process	636	13	6.71	0.01796
61	GO:0030838	positive regulation of actin filament polymerization	53	3	0.56	0.01845
62	GO:1901564	organonitrogen compound metabolic process	7536	95	79.53	0.01927
63	GO:0006004	fucose metabolic process	54	3	0.57	0.01939
64	GO:0008610	lipid biosynthetic process	854	16	9.01	0.01941
65	GO:0010638	positive regulation of organelle organization	97	4	1.02	0.01952
66	GO:0061640	cytoskeleton-dependent cytokinesis	97	4	1.02	0.01952
67	GO:0044089	positive regulation of cellular component biogenesis	98	4	1.03	0.02019
68	GO:0044257	cellular protein catabolic process	648	13	6.84	0.02058
69	GO:0006003	fructose 2,6-bisphosphate metabolic process	2	1	0.02	0.02100
70	GO:0006111	regulation of gluconeogenesis	2	1	0.02	0.02100
71	GO:0006356	regulation of transcription by RNA polymerase I	2	1	0.02	0.02100
72	GO:0007053	spindle assembly involved in male meiosis	2	1	0.02	0.02100
73	GO:0009971	anastral spindle assembly involved in male meiosis	2	1	0.02	0.02100
74	GO:0010906	regulation of glucose metabolic process	2	1	0.02	0.02100
75	GO:0030836	positive regulation of actin filament depolymerization	2	1	0.02	0.02100
76	GO:0045721	negative regulation of gluconeogenesis	2	1	0.02	0.02100
77	GO:0045815	positive regulation of gene expression, epigenetic	2	1	0.02	0.02100
78	GO:0045943	positive regulation of transcription by RNA polymerase I	2	1	0.02	0.02100
79	GO:0048096	chromatin-mediated maintenance of transcription	2	1	0.02	0.02100
80	GO:0055048	anastral spindle assembly	2	1	0.02	0.02100
81	GO:0070407	oxidation-dependent protein catabolic process	2	1	0.02	0.02100
82	GO:1904975	response to bleomycin	2	1	0.02	0.02100
83	GO:2000683	regulation of cellular response to X-ray	2	1	0.02	0.02100
84	GO:2000685	positive regulation of cellular response to X-ray	2	1	0.02	0.02100
85	GO:0030029	actin filament-based process	149	5	1.57	0.02108
86	GO:1901990	regulation of mitotic cell cycle phase transition	56	3	0.59	0.02134
87	GO:0032273	positive regulation of protein polymerization	59	3	0.62	0.02446
88	GO:0072665	protein localization to vacuole	60	3	0.63	0.02555
89	GO:0072666	establishment of protein localization to vacuole	60	3	0.63	0.02555
90	GO:0019538	protein metabolic process	5988	77	63.19	0.02558
91	GO:0044267	cellular protein metabolic process	5544	72	58.51	0.02571
92	GO:0034622	cellular protein-containing complex assembly	742	14	7.83	0.02638
93	GO:0008380	RNA splicing	400	9	4.22	0.02671
94	GO:0042274	ribosomal small subunit biogenesis	107	4	1.13	0.02683
95	GO:0022607	cellular component assembly	1191	20	12.57	0.02750
96	GO:1901565	organonitrogen compound catabolic process	1040	18	10.98	0.02753
97	GO:1901879	regulation of protein depolymerization	25	2	0.26	0.02836
98	GO:0090626	plant epidermis morphogenesis	162	5	1.71	0.02890
99	GO:0051258	protein polymerization	111	4	1.17	0.03015
100	GO:0006099	tricarboxylic acid cycle	64	3	0.68	0.03017
101	GO:0042631	cellular response to water deprivation	64	3	0.68	0.03017
102	GO:0071462	cellular response to water stimulus	64	3	0.68	0.03017
103	GO:0062197	cellular response to chemical stress	164	5	1.73	0.03025
104	GO:0043632	modification-dependent macromolecule catabolic process	545	11	5.75	0.03058
105	GO:1901135	carbohydrate derivative metabolic process	1055	18	11.13	0.03109
106	GO:0006516	glycoprotein catabolic process	3	1	0.03	0.03133
107	GO:0010086	embryonic root morphogenesis	3	1	0.03	0.03133
108	GO:0046719	regulation by virus of viral protein levels in host cell	3	1	0.03	0.03133
109	GO:1901965	endoplasmic reticulum to chloroplast transport	3	1	0.03	0.03133
110	GO:1990052	ER to chloroplast lipid transport	3	1	0.03	0.03133
111	GO:0044772	mitotic cell cycle phase transition	65	3	0.69	0.03140
112	GO:0022613	ribonucleoprotein complex biogenesis	620	12	6.54	0.03237
113	GO:0000469	cleavage involved in rRNA processing	27	2	0.28	0.03273
114	GO:0006521	regulation of cellular amino acid metabolic process	27	2	0.28	0.03273
115	GO:0033238	regulation of cellular amine metabolic process	27	2	0.28	0.03273
116	GO:0009987	cellular process	18915	209	199.61	0.03386
117	GO:0006636	unsaturated fatty acid biosynthetic process	28	2	0.3	0.03501
118	GO:0009959	negative gravitropism	28	2	0.3	0.03501
119	GO:1902652	secondary alcohol metabolic process	28	2	0.3	0.03501
120	GO:0006470	protein dephosphorylation	291	7	3.07	0.03532
121	GO:0043254	regulation of protein-containing complex assembly	118	4	1.25	0.03653
122	GO:0033036	macromolecule localization	1549	24	16.35	0.03795
123	GO:0048522	positive regulation of cellular process	1470	23	15.51	0.03801
124	GO:0019318	hexose metabolic process	175	5	1.85	0.03835
125	GO:0010090	trichome morphogenesis	120	4	1.27	0.03848
126	GO:0065003	protein-containing complex assembly	858	15	9.05	0.03914
127	GO:0007049	cell cycle	933	16	9.85	0.03918
128	GO:0010389	regulation of G2/M transition of mitotic cell cycle	30	2	0.32	0.03974
129	GO:0006508	proteolysis	1165	19	12.29	0.04011
130	GO:0000349	generation of catalytic spliceosome for first transesterification step	4	1	0.04	0.04155
131	GO:0009106	lipoate metabolic process	4	1	0.04	0.04155
132	GO:0009107	lipoate biosynthetic process	4	1	0.04	0.04155
133	GO:0010032	meiotic chromosome condensation	4	1	0.04	0.04155
134	GO:0010188	response to microbial phytotoxin	4	1	0.04	0.04155
135	GO:0010390	histone monoubiquitination	4	1	0.04	0.04155
136	GO:0035280	miRNA loading onto RISC involved in gene silencing by miRNA	4	1	0.04	0.04155
137	GO:0043609	regulation of carbon utilization	4	1	0.04	0.04155
138	GO:0051103	DNA ligation involved in DNA repair	4	1	0.04	0.04155
139	GO:0070922	small RNA loading onto RISC	4	1	0.04	0.04155
140	GO:0090213	regulation of radial pattern formation	4	1	0.04	0.04155
141	GO:0090306	meiotic spindle assembly	4	1	0.04	0.04155
142	GO:2000214	regulation of proline metabolic process	4	1	0.04	0.04155
143	GO:0007010	cytoskeleton organization	368	8	3.88	0.04217
144	GO:0071218	cellular response to misfolded protein	31	2	0.33	0.04219
145	GO:1902749	regulation of cell cycle G2/M phase transition	31	2	0.33	0.04219
146	GO:0006486	protein glycosylation	242	6	2.55	0.04384
147	GO:0043413	macromolecule glycosylation	242	6	2.55	0.04384
148	GO:0009101	glycoprotein biosynthetic process	243	6	2.56	0.04458
149	GO:0000086	G2/M transition of mitotic cell cycle	32	2	0.34	0.04470
150	GO:0006206	pyrimidine nucleobase metabolic process	32	2	0.34	0.04470
151	GO:0030042	actin filament depolymerization	32	2	0.34	0.04470
152	GO:0033559	unsaturated fatty acid metabolic process	32	2	0.34	0.04470
153	GO:0090501	RNA phosphodiester bond hydrolysis	127	4	1.34	0.04578
154	GO:0006520	cellular amino acid metabolic process	583	11	6.15	0.04596
155	GO:0090503	RNA phosphodiester bond hydrolysis, exonucleolytic	33	2	0.35	0.04726
156	GO:0006396	RNA processing	1191	19	12.57	0.04816
157	GO:0006397	mRNA processing	591	11	6.24	0.04977
158	GO:0007140	male meiotic nuclear division	34	2	0.36	0.04987
159	GO:0051865	protein autoubiquitination	34	2	0.36	0.04987
160	GO:1903047	mitotic cell cycle process	315	7	3.32	0.05032
161	GO:0000820	regulation of glutamine family amino acid metabolic process	5	1	0.05	0.05167
162	GO:0006105	succinate metabolic process	5	1	0.05	0.05167
163	GO:0006266	DNA ligation	5	1	0.05	0.05167
164	GO:0006421	asparaginyl-tRNA aminoacylation	5	1	0.05	0.05167
165	GO:0006427	histidyl-tRNA aminoacylation	5	1	0.05	0.05167
166	GO:0007229	integrin-mediated signaling pathway	5	1	0.05	0.05167
167	GO:0010063	positive regulation of trichoblast fate specification	5	1	0.05	0.05167
168	GO:0010289	homogalacturonan biosynthetic process	5	1	0.05	0.05167
169	GO:0010394	homogalacturonan metabolic process	5	1	0.05	0.05167
170	GO:0010455	positive regulation of cell fate commitment	5	1	0.05	0.05167
171	GO:0016120	carotene biosynthetic process	5	1	0.05	0.05167
172	GO:0034473	U1 snRNA 3'-end processing	5	1	0.05	0.05167
173	GO:0034476	U5 snRNA 3'-end processing	5	1	0.05	0.05167
174	GO:0035652	clathrin-coated vesicle cargo loading	5	1	0.05	0.05167
175	GO:0042660	positive regulation of cell fate specification	5	1	0.05	0.05167
176	GO:0061635	regulation of protein complex stability	5	1	0.05	0.05167
177	GO:0080175	phragmoplast microtubule organization	5	1	0.05	0.05167
178	GO:1903890	positive regulation of plant epidermal cell differentiation	5	1	0.05	0.05167
179	GO:0045184	establishment of protein localization	1125	18	11.87	0.05235
180	GO:0043244	regulation of protein-containing complex disassembly	35	2	0.37	0.05254
181	GO:0044839	cell cycle G2/M phase transition	35	2	0.37	0.05254
182	GO:0030244	cellulose biosynthetic process	80	3	0.84	0.05272
183	GO:0019941	modification-dependent protein catabolic process	528	10	5.57	0.05434
184	GO:1903311	regulation of mRNA metabolic process	136	4	1.44	0.05622
185	GO:0044265	cellular macromolecule catabolic process	903	15	9.53	0.05625
186	GO:0070085	glycosylation	258	6	2.72	0.05647
187	GO:0043933	protein-containing complex subunit organization	988	16	10.43	0.05968
188	GO:0006104	succinyl-CoA metabolic process	6	1	0.06	0.06168
189	GO:0006273	lagging strand elongation	6	1	0.06	0.06168
190	GO:0006848	pyruvate transport	6	1	0.06	0.06168
191	GO:0010677	negative regulation of cellular carbohydrate metabolic process	6	1	0.06	0.06168
192	GO:0031204	posttranslational protein targeting to membrane, translocation	6	1	0.06	0.06168
193	GO:0034097	response to cytokine	6	1	0.06	0.06168
194	GO:0071042	nuclear polyadenylation-dependent mRNA catabolic process	6	1	0.06	0.06168
195	GO:0071047	polyadenylation-dependent mRNA catabolic process	6	1	0.06	0.06168
196	GO:0008104	protein localization	1231	19	12.99	0.06272
197	GO:0044255	cellular lipid metabolic process	1075	17	11.34	0.06355
198	GO:0051788	response to misfolded protein	39	2	0.41	0.06367
199	GO:1901137	carbohydrate derivative biosynthetic process	618	11	6.52	0.06421
200	GO:0009069	serine family amino acid metabolic process	87	3	0.92	0.06454
201	GO:0016051	carbohydrate biosynthetic process	475	9	5.01	0.06572
202	GO:0030163	protein catabolic process	771	13	8.14	0.06597
203	GO:0071702	organic substance transport	1809	26	19.09	0.06640
204	GO:0006368	transcription elongation from RNA polymerase II promoter	40	2	0.42	0.06657
205	GO:0045010	actin nucleation	40	2	0.42	0.06657
206	GO:0072583	clathrin-dependent endocytosis	40	2	0.42	0.06657
207	GO:0033365	protein localization to organelle	408	8	4.31	0.06852
208	GO:0006417	regulation of translation	272	6	2.87	0.06915
209	GO:0006418	tRNA aminoacylation for protein translation	90	3	0.95	0.06994
210	GO:0010016	shoot system morphogenesis	274	6	2.89	0.07108
211	GO:0034613	cellular protein localization	858	14	9.05	0.07147
212	GO:0000395	mRNA 5'-splice site recognition	7	1	0.07	0.07158
213	GO:0006101	citrate metabolic process	7	1	0.07	0.07158
214	GO:0006210	thymine catabolic process	7	1	0.07	0.07158
215	GO:0009249	protein lipoylation	7	1	0.07	0.07158
216	GO:0010057	trichoblast fate specification	7	1	0.07	0.07158
217	GO:0010061	regulation of trichoblast fate specification	7	1	0.07	0.07158
218	GO:0019859	thymine metabolic process	7	1	0.07	0.07158
219	GO:0071481	cellular response to X-ray	7	1	0.07	0.07158
220	GO:0071629	cytoplasm protein quality control by the ubiquitin-proteasome system	7	1	0.07	0.07158
221	GO:0140455	cytoplasm protein quality control	7	1	0.07	0.07158
222	GO:1901976	regulation of cell cycle checkpoint	7	1	0.07	0.07158
223	GO:1903888	regulation of plant epidermal cell differentiation	7	1	0.07	0.07158
224	GO:2000114	regulation of establishment of cell polarity	7	1	0.07	0.07158
225	GO:1901987	regulation of cell cycle phase transition	91	3	0.96	0.07178
226	GO:0034248	regulation of cellular amide metabolic process	276	6	2.91	0.07305
227	GO:0043161	proteasome-mediated ubiquitin-dependent protein catabolic process	276	6	2.91	0.07305
228	GO:0009832	plant-type cell wall biogenesis	277	6	2.92	0.07404
229	GO:0000288	nuclear-transcribed mRNA catabolic process, deadenylation-dependent de...	43	2	0.45	0.07552
230	GO:0051304	chromosome separation	43	2	0.45	0.07552
231	GO:0043038	amino acid activation	93	3	0.98	0.07554
232	GO:0043039	tRNA aminoacylation	93	3	0.98	0.07554
233	GO:0051274	beta-glucan biosynthetic process	93	3	0.98	0.07554
234	GO:0044087	regulation of cellular component biogenesis	213	5	2.25	0.07575
235	GO:0015031	protein transport	1103	17	11.64	0.07642
236	GO:0019752	carboxylic acid metabolic process	1426	21	15.05	0.07683
237	GO:0006518	peptide metabolic process	1185	18	12.51	0.07746
238	GO:0006898	receptor-mediated endocytosis	44	2	0.46	0.07859
239	GO:0009567	double fertilization forming a zygote and endosperm	44	2	0.46	0.07859
240	GO:0009833	plant-type primary cell wall biogenesis	44	2	0.46	0.07859
241	GO:0006633	fatty acid biosynthetic process	216	5	2.28	0.07932
242	GO:0097435	supramolecular fiber organization	216	5	2.28	0.07932
243	GO:0071322	cellular response to carbohydrate stimulus	95	3	1	0.07938
244	GO:0044237	cellular metabolic process	13969	158	147.41	0.07986
245	GO:0006011	UDP-glucose metabolic process	8	1	0.08	0.08138
246	GO:0006696	ergosterol biosynthetic process	8	1	0.08	0.08138
247	GO:0007112	male meiosis cytokinesis	8	1	0.08	0.08138
248	GO:0008204	ergosterol metabolic process	8	1	0.08	0.08138
249	GO:0009303	rRNA transcription	8	1	0.08	0.08138
250	GO:0009590	detection of gravity	8	1	0.08	0.08138
251	GO:0010376	stomatal complex formation	8	1	0.08	0.08138
252	GO:0015074	DNA integration	8	1	0.08	0.08138
253	GO:0030242	autophagy of peroxisome	8	1	0.08	0.08138
254	GO:0033523	histone H2B ubiquitination	8	1	0.08	0.08138
255	GO:0044107	cellular alcohol metabolic process	8	1	0.08	0.08138
256	GO:0044108	cellular alcohol biosynthetic process	8	1	0.08	0.08138
257	GO:0050792	regulation of viral process	8	1	0.08	0.08138
258	GO:0097384	cellular lipid biosynthetic process	8	1	0.08	0.08138
259	GO:1901881	positive regulation of protein depolymerization	8	1	0.08	0.08138
260	GO:1990641	response to iron ion starvation	8	1	0.08	0.08138
261	GO:0009850	auxin metabolic process	97	3	1.02	0.08331
262	GO:0010026	trichome differentiation	156	4	1.65	0.08358
263	GO:0010608	posttranscriptional regulation of gene expression	429	8	4.53	0.08568
264	GO:0043603	cellular amide metabolic process	1368	20	14.44	0.08760
265	GO:0006412	translation	1047	16	11.05	0.08881
266	GO:0034599	cellular response to oxidative stress	100	3	1.06	0.08935
267	GO:0019637	organophosphate metabolic process	812	13	8.57	0.08996
268	GO:0000212	meiotic spindle organization	9	1	0.09	0.09108
269	GO:0000393	spliceosomal conformational changes to generate catalytic conformation	9	1	0.09	0.09108
270	GO:0006513	protein monoubiquitination	9	1	0.09	0.09108
271	GO:0015969	guanosine tetraphosphate metabolic process	9	1	0.09	0.09108
272	GO:0016574	histone ubiquitination	9	1	0.09	0.09108
273	GO:0034035	purine ribonucleoside bisphosphate metabolic process	9	1	0.09	0.09108
274	GO:0051016	barbed-end actin filament capping	9	1	0.09	0.09108
275	GO:0051131	chaperone-mediated protein complex assembly	9	1	0.09	0.09108
276	GO:0071266	'de novo' L-methionine biosynthetic process	9	1	0.09	0.09108
277	GO:0072659	protein localization to plasma membrane	9	1	0.09	0.09108
278	GO:0090628	plant epidermal cell fate specification	9	1	0.09	0.09108
279	GO:1905582	response to mannose	9	1	0.09	0.09108
280	GO:0043043	peptide biosynthetic process	1053	16	11.11	0.09221
281	GO:0000271	polysaccharide biosynthetic process	295	6	3.11	0.09326
282	GO:0071704	organic substance metabolic process	14419	162	152.16	0.09347
283	GO:0010675	regulation of cellular carbohydrate metabolic process	49	2	0.52	0.09446
284	GO:0008654	phospholipid biosynthetic process	228	5	2.41	0.09450
285	GO:0022402	cell cycle process	664	11	7.01	0.09459
286	GO:0006511	ubiquitin-dependent protein catabolic process	513	9	5.41	0.09482
287	GO:0033043	regulation of organelle organization	297	6	3.13	0.09555
288	GO:0071229	cellular response to acid chemical	103	3	1.09	0.09556
289	GO:0044770	cell cycle phase transition	104	3	1.1	0.09768
290	GO:0000381	regulation of alternative mRNA splicing, via spliceosome	50	2	0.53	0.09774
291	GO:0030148	sphingolipid biosynthetic process	50	2	0.53	0.09774
292	GO:0070727	cellular macromolecule localization	903	14	9.53	0.09793
293	GO:0006546	glycine catabolic process	10	1	0.11	0.10068
294	GO:0006574	valine catabolic process	10	1	0.11	0.10068
295	GO:0007231	osmosensory signaling pathway	10	1	0.11	0.10068
296	GO:0010031	circumnutation	10	1	0.11	0.10068
297	GO:0010601	positive regulation of auxin biosynthetic process	10	1	0.11	0.10068
298	GO:0016078	tRNA catabolic process	10	1	0.11	0.10068
299	GO:0016572	histone phosphorylation	10	1	0.11	0.10068
300	GO:0019243	methylglyoxal catabolic process to D-lactate via S-lactoyl-glutathione	10	1	0.11	0.10068
301	GO:0050879	multicellular organismal movement	10	1	0.11	0.10068
302	GO:0060359	response to ammonium ion	10	1	0.11	0.10068
303	GO:0061727	methylglyoxal catabolic process to lactate	10	1	0.11	0.10068
304	GO:0071038	nuclear polyadenylation-dependent tRNA catabolic process	10	1	0.11	0.10068
305	GO:0080037	negative regulation of cytokinin-activated signaling pathway	10	1	0.11	0.10068
306	GO:0090153	regulation of sphingolipid biosynthetic process	10	1	0.11	0.10068
307	GO:0106354	tRNA surveillance	10	1	0.11	0.10068
308	GO:0006534	cysteine metabolic process	51	2	0.54	0.10105
309	GO:0022618	ribonucleoprotein complex assembly	233	5	2.46	0.10123
310	GO:0030243	cellulose metabolic process	106	3	1.12	0.10195
311	GO:0005996	monosaccharide metabolic process	235	5	2.48	0.10399
312	GO:0043604	amide biosynthetic process	1155	17	12.19	0.10467
313	GO:0000278	mitotic cell cycle	378	7	3.99	0.10659
314	GO:0044238	primary metabolic process	13401	151	141.42	0.10669
315	GO:0009112	nucleobase metabolic process	53	2	0.56	0.10776
316	GO:0034614	cellular response to reactive oxygen species	53	2	0.56	0.10776
317	GO:0045292	mRNA cis splicing, via spliceosome	53	2	0.56	0.10776
318	GO:0071826	ribonucleoprotein complex subunit organization	238	5	2.51	0.10820
319	GO:0044281	small molecule metabolic process	2425	32	25.59	0.10864
320	GO:0006208	pyrimidine nucleobase catabolic process	11	1	0.12	0.11017
321	GO:0006517	protein deglycosylation	11	1	0.12	0.11017
322	GO:0006620	posttranslational protein targeting to endoplasmic reticulum membrane	11	1	0.12	0.11017
323	GO:0007076	mitotic chromosome condensation	11	1	0.12	0.11017
324	GO:0009920	cell plate formation involved in plant-type cell wall biogenesis	11	1	0.12	0.11017
325	GO:0010165	response to X-ray	11	1	0.12	0.11017
326	GO:0010275	NAD(P)H dehydrogenase complex assembly	11	1	0.12	0.11017
327	GO:0032878	regulation of establishment or maintenance of cell polarity	11	1	0.12	0.11017
328	GO:0044205	'de novo' UMP biosynthetic process	11	1	0.12	0.11017
329	GO:0045912	negative regulation of carbohydrate metabolic process	11	1	0.12	0.11017
330	GO:0046886	positive regulation of hormone biosynthetic process	11	1	0.12	0.11017
331	GO:0071586	CAAX-box protein processing	11	1	0.12	0.11017
332	GO:0080120	CAAX-box protein maturation	11	1	0.12	0.11017
333	GO:1905038	regulation of membrane lipid metabolic process	11	1	0.12	0.11017
334	GO:0006082	organic acid metabolic process	1662	23	17.54	0.11033
335	GO:0006869	lipid transport	173	4	1.83	0.11107
336	GO:0006354	DNA-templated transcription, elongation	54	2	0.57	0.11116
337	GO:0043170	macromolecule metabolic process	11024	126	116.34	0.11159
338	GO:0051649	establishment of localization in cell	1004	15	10.6	0.11177
339	GO:0000280	nuclear division	312	6	3.29	0.11365
340	GO:1901566	organonitrogen compound biosynthetic process	2266	30	23.91	0.11450
341	GO:0010091	trichome branching	55	2	0.58	0.11459
342	GO:0045595	regulation of cell differentiation	55	2	0.58	0.11459
343	GO:0043436	oxoacid metabolic process	1588	22	16.76	0.11566
344	GO:0048507	meristem development	388	7	4.09	0.11777
345	GO:0010162	seed dormancy process	56	2	0.59	0.11804
346	GO:0022611	dormancy process	56	2	0.59	0.11804
347	GO:0016054	organic acid catabolic process	245	5	2.59	0.11834
348	GO:0000290	deadenylation-dependent decapping of nuclear-transcribed mRNA	12	1	0.13	0.11957
349	GO:0000459	exonucleolytic trimming involved in rRNA processing	12	1	0.13	0.11957
350	GO:0000467	exonucleolytic trimming to generate mature 3'-end of 5.8S rRNA from tr...	12	1	0.13	0.11957
351	GO:0006376	mRNA splice site selection	12	1	0.13	0.11957
352	GO:0009438	methylglyoxal metabolic process	12	1	0.13	0.11957
353	GO:0042182	ketone catabolic process	12	1	0.13	0.11957
354	GO:0043243	positive regulation of protein-containing complex disassembly	12	1	0.13	0.11957
355	GO:0051596	methylglyoxal catabolic process	12	1	0.13	0.11957
356	GO:0098781	ncRNA transcription	12	1	0.13	0.11957
357	GO:1902653	secondary alcohol biosynthetic process	12	1	0.13	0.11957
358	GO:0048024	regulation of mRNA splicing, via spliceosome	57	2	0.6	0.12152
359	GO:0000910	cytokinesis	179	4	1.89	0.12163
360	GO:0034660	ncRNA metabolic process	621	10	6.55	0.12298
361	GO:0016071	mRNA metabolic process	779	12	8.22	0.12337
362	GO:0006413	translational initiation	116	3	1.22	0.12441
363	GO:0048285	organelle fission	395	7	4.17	0.12594
364	GO:0015994	chlorophyll metabolic process	117	3	1.23	0.12675
365	GO:0006464	cellular protein modification process	4055	50	42.79	0.12742
366	GO:0036211	protein modification process	4055	50	42.79	0.12742
367	GO:0051301	cell division	626	10	6.61	0.12762
368	GO:0071840	cellular component organization or biogenesis	4146	51	43.75	0.12800
369	GO:0000380	alternative mRNA splicing, via spliceosome	59	2	0.62	0.12855
370	GO:0050779	RNA destabilization	59	2	0.62	0.12855
371	GO:0051261	protein depolymerization	59	2	0.62	0.12855
372	GO:0061157	mRNA destabilization	59	2	0.62	0.12855
373	GO:0006271	DNA strand elongation involved in DNA replication	13	1	0.14	0.12886
374	GO:0006491	N-glycan processing	13	1	0.14	0.12886
375	GO:0006616	SRP-dependent cotranslational protein targeting to membrane, transloca...	13	1	0.14	0.12886
376	GO:0006621	protein retention in ER lumen	13	1	0.14	0.12886
377	GO:0006751	glutathione catabolic process	13	1	0.14	0.12886
378	GO:0006882	cellular zinc ion homeostasis	13	1	0.14	0.12886
379	GO:0010225	response to UV-C	13	1	0.14	0.12886
380	GO:0015766	disaccharide transport	13	1	0.14	0.12886
381	GO:0015770	sucrose transport	13	1	0.14	0.12886
382	GO:0015772	oligosaccharide transport	13	1	0.14	0.12886
383	GO:0015976	carbon utilization	13	1	0.14	0.12886
384	GO:0031532	actin cytoskeleton reorganization	13	1	0.14	0.12886
385	GO:0032365	intracellular lipid transport	13	1	0.14	0.12886
386	GO:0034314	Arp2/3 complex-mediated actin nucleation	13	1	0.14	0.12886
387	GO:0043634	polyadenylation-dependent ncRNA catabolic process	13	1	0.14	0.12886
388	GO:0045898	regulation of RNA polymerase II transcription preinitiation complex as...	13	1	0.14	0.12886
389	GO:0045899	positive regulation of RNA polymerase II transcription preinitiation c...	13	1	0.14	0.12886
390	GO:0046185	aldehyde catabolic process	13	1	0.14	0.12886
391	GO:0048766	root hair initiation	13	1	0.14	0.12886
392	GO:0071029	nuclear ncRNA surveillance	13	1	0.14	0.12886
393	GO:0071035	nuclear polyadenylation-dependent rRNA catabolic process	13	1	0.14	0.12886
394	GO:0071046	nuclear polyadenylation-dependent ncRNA catabolic process	13	1	0.14	0.12886
395	GO:0071479	cellular response to ionizing radiation	13	1	0.14	0.12886
396	GO:1990778	protein localization to cell periphery	13	1	0.14	0.12886
397	GO:0048518	positive regulation of biological process	1782	24	18.81	0.12944
398	GO:0033692	cellular polysaccharide biosynthetic process	253	5	2.67	0.13045
399	GO:0090305	nucleic acid phosphodiester bond hydrolysis	253	5	2.67	0.13045
400	GO:0046907	intracellular transport	950	14	10.03	0.13130
401	GO:0009063	cellular amino acid catabolic process	119	3	1.26	0.13148
402	GO:0051273	beta-glucan metabolic process	119	3	1.26	0.13148
403	GO:0061014	positive regulation of mRNA catabolic process	60	2	0.63	0.13211
404	GO:0046488	phosphatidylinositol metabolic process	120	3	1.27	0.13386
405	GO:0006364	rRNA processing	328	6	3.46	0.13472
406	GO:0010231	maintenance of seed dormancy	14	1	0.15	0.13806
407	GO:0018106	peptidyl-histidine phosphorylation	14	1	0.15	0.13806
408	GO:0022616	DNA strand elongation	14	1	0.15	0.13806
409	GO:0034475	U4 snRNA 3'-end processing	14	1	0.15	0.13806
410	GO:0045338	farnesyl diphosphate metabolic process	14	1	0.15	0.13806
411	GO:0097437	maintenance of dormancy	14	1	0.15	0.13806
412	GO:0009630	gravitropism	122	3	1.29	0.13867
413	GO:0016072	rRNA metabolic process	331	6	3.49	0.13887
414	GO:0044282	small molecule catabolic process	332	6	3.5	0.14026
415	GO:0071669	plant-type cell wall organization or biogenesis	407	7	4.3	0.14061
416	GO:0010876	lipid localization	190	4	2.01	0.14203
417	GO:0007568	aging	261	5	2.75	0.14311
418	GO:0051321	meiotic cell cycle	261	5	2.75	0.14311
419	GO:0006886	intracellular protein transport	722	11	7.62	0.14344
420	GO:0006694	steroid biosynthetic process	125	3	1.32	0.14600
421	GO:0045489	pectin biosynthetic process	64	2	0.68	0.14653
422	GO:0010067	procambium histogenesis	15	1	0.16	0.14716
423	GO:0016103	diterpenoid catabolic process	15	1	0.16	0.14716
424	GO:0018196	peptidyl-asparagine modification	15	1	0.16	0.14716
425	GO:0018279	protein N-linked glycosylation via asparagine	15	1	0.16	0.14716
426	GO:0019346	transsulfuration	15	1	0.16	0.14716
427	GO:0043633	polyadenylation-dependent RNA catabolic process	15	1	0.16	0.14716
428	GO:0045487	gibberellin catabolic process	15	1	0.16	0.14716
429	GO:0050667	homocysteine metabolic process	15	1	0.16	0.14716
430	GO:0060260	regulation of transcription initiation from RNA polymerase II promoter	15	1	0.16	0.14716
431	GO:0060261	positive regulation of transcription initiation from RNA polymerase II...	15	1	0.16	0.14716
432	GO:0090355	positive regulation of auxin metabolic process	15	1	0.16	0.14716
433	GO:2000144	positive regulation of DNA-templated transcription, initiation	15	1	0.16	0.14716
434	GO:0007034	vacuolar transport	126	3	1.33	0.14847
435	GO:0072594	establishment of protein localization to organelle	339	6	3.58	0.15021
436	GO:0006629	lipid metabolic process	1477	20	15.59	0.15102
437	GO:0051641	cellular localization	1224	17	12.92	0.15105
438	GO:0006399	tRNA metabolic process	266	5	2.81	0.15127
439	GO:0042542	response to hydrogen peroxide	128	3	1.35	0.15346
440	GO:0006650	glycerophospholipid metabolic process	196	4	2.07	0.15370
441	GO:0009059	macromolecule biosynthetic process	4752	57	50.15	0.15383
442	GO:0043488	regulation of mRNA stability	66	2	0.7	0.15386
443	GO:1903313	positive regulation of mRNA metabolic process	66	2	0.7	0.15386
444	GO:0006102	isocitrate metabolic process	16	1	0.17	0.15617
445	GO:0006379	mRNA cleavage	16	1	0.17	0.15617
446	GO:0007094	mitotic spindle assembly checkpoint signaling	16	1	0.17	0.15617
447	GO:0009395	phospholipid catabolic process	16	1	0.17	0.15617
448	GO:0016973	poly(A)+ mRNA export from nucleus	16	1	0.17	0.15617
449	GO:0030835	negative regulation of actin filament depolymerization	16	1	0.17	0.15617
450	GO:0031086	nuclear-transcribed mRNA catabolic process, deadenylation-independent ...	16	1	0.17	0.15617
451	GO:0031087	deadenylation-independent decapping of nuclear-transcribed mRNA	16	1	0.17	0.15617
452	GO:0031577	spindle checkpoint signaling	16	1	0.17	0.15617
453	GO:0032352	positive regulation of hormone metabolic process	16	1	0.17	0.15617
454	GO:0033046	negative regulation of sister chromatid segregation	16	1	0.17	0.15617
455	GO:0033047	regulation of mitotic sister chromatid segregation	16	1	0.17	0.15617
456	GO:0033048	negative regulation of mitotic sister chromatid segregation	16	1	0.17	0.15617
457	GO:0035437	maintenance of protein localization in endoplasmic reticulum	16	1	0.17	0.15617
458	GO:0045841	negative regulation of mitotic metaphase/anaphase transition	16	1	0.17	0.15617
459	GO:0051693	actin filament capping	16	1	0.17	0.15617
460	GO:0051985	negative regulation of chromosome segregation	16	1	0.17	0.15617
461	GO:0071028	nuclear mRNA surveillance	16	1	0.17	0.15617
462	GO:0071173	spindle assembly checkpoint signaling	16	1	0.17	0.15617
463	GO:0071174	mitotic spindle checkpoint signaling	16	1	0.17	0.15617
464	GO:0071329	cellular response to sucrose stimulus	16	1	0.17	0.15617
465	GO:0072529	pyrimidine-containing compound catabolic process	16	1	0.17	0.15617
466	GO:1902100	negative regulation of metaphase/anaphase transition of cell cycle	16	1	0.17	0.15617
467	GO:1905819	negative regulation of chromosome separation	16	1	0.17	0.15617
468	GO:2000816	negative regulation of mitotic sister chromatid separation	16	1	0.17	0.15617
469	GO:0000398	mRNA splicing, via spliceosome	269	5	2.84	0.15627
470	GO:0000281	mitotic cytokinesis	67	2	0.71	0.15755
471	GO:0036503	ERAD pathway	67	2	0.71	0.15755
472	GO:0061013	regulation of mRNA catabolic process	67	2	0.71	0.15755
473	GO:0042254	ribosome biogenesis	498	8	5.26	0.15796
474	GO:0008152	metabolic process	15323	169	161.7	0.16081
475	GO:0009790	embryo development	660	10	6.96	0.16169
476	GO:0006914	autophagy	132	3	1.39	0.16357
477	GO:0061919	process utilizing autophagic mechanism	132	3	1.39	0.16357
478	GO:0009566	fertilization	69	2	0.73	0.16498
479	GO:0006207	'de novo' pyrimidine nucleobase biosynthetic process	17	1	0.18	0.16508
480	GO:0006222	UMP biosynthetic process	17	1	0.18	0.16508
481	GO:0006301	postreplication repair	17	1	0.18	0.16508
482	GO:0006559	L-phenylalanine catabolic process	17	1	0.18	0.16508
483	GO:0009174	pyrimidine ribonucleoside monophosphate biosynthetic process	17	1	0.18	0.16508
484	GO:0010065	primary meristem tissue development	17	1	0.18	0.16508
485	GO:0010196	nonphotochemical quenching	17	1	0.18	0.16508
486	GO:0030010	establishment of cell polarity	17	1	0.18	0.16508
487	GO:0046049	UMP metabolic process	17	1	0.18	0.16508
488	GO:0046113	nucleobase catabolic process	17	1	0.18	0.16508
489	GO:0046513	ceramide biosynthetic process	17	1	0.18	0.16508
490	GO:0051781	positive regulation of cell division	17	1	0.18	0.16508
491	GO:0080036	regulation of cytokinin-activated signaling pathway	17	1	0.18	0.16508
492	GO:1901880	negative regulation of protein depolymerization	17	1	0.18	0.16508
493	GO:1902222	erythrose 4-phosphate/phosphoenolpyruvate family amino acid catabolic ...	17	1	0.18	0.16508
494	GO:1990066	energy quenching	17	1	0.18	0.16508
495	GO:0009991	response to extracellular stimulus	351	6	3.7	0.16798
496	GO:0000097	sulfur amino acid biosynthetic process	70	2	0.74	0.16872
497	GO:0009756	carbohydrate mediated signaling	70	2	0.74	0.16872
498	GO:0010182	sugar mediated signaling pathway	70	2	0.74	0.16872
499	GO:0009653	anatomical structure morphogenesis	1334	18	14.08	0.17043
500	GO:0030490	maturation of SSU-rRNA	71	2	0.75	0.17247

## Sheet: Circ_ORL_Quantile_2.5%_eQTLsPot
	GO.ID	Term	Annotated	Significant	Expected	classicFisher
1	GO:0002084	protein depalmitoylation	1	1	0	0.0033
2	GO:0032239	regulation of nucleobase-containing compound transport	1	1	0	0.0033
3	GO:0032241	positive regulation of nucleobase-containing compound transport	1	1	0	0.0033
4	GO:0042159	lipoprotein catabolic process	1	1	0	0.0033
5	GO:0043048	dolichyl monophosphate biosynthetic process	1	1	0	0.0033
6	GO:0046831	regulation of RNA export from nucleus	1	1	0	0.0033
7	GO:0046833	positive regulation of RNA export from nucleus	1	1	0	0.0033
8	GO:0098734	macromolecule depalmitoylation	1	1	0	0.0033
9	GO:0032879	regulation of localization	215	4	0.7	0.0054
10	GO:0010789	meiotic sister chromatid cohesion involved in meiosis I	2	1	0.01	0.0065
11	GO:0060623	regulation of chromosome condensation	2	1	0.01	0.0065
12	GO:0061187	regulation of ribosomal DNA heterochromatin assembly	2	1	0.01	0.0065
13	GO:0035601	protein deacylation	38	2	0.12	0.0069
14	GO:0098732	macromolecule deacylation	38	2	0.12	0.0069
15	GO:0019439	aromatic compound catabolic process	375	5	1.23	0.0077
16	GO:0090501	RNA phosphodiester bond hydrolysis	127	3	0.42	0.0084
17	GO:0009833	plant-type primary cell wall biogenesis	44	2	0.14	0.0091
18	GO:0000183	rDNA heterochromatin assembly	3	1	0.01	0.0098
19	GO:0046824	positive regulation of nucleocytoplasmic transport	3	1	0.01	0.0098
20	GO:0051211	anisotropic cell growth	3	1	0.01	0.0098
21	GO:0060774	auxin mediated signaling pathway involved in phyllotactic patterning	3	1	0.01	0.0098
22	GO:0070921	regulation of production of siRNA involved in gene silencing by small ...	3	1	0.01	0.0098
23	GO:1904424	regulation of GTP binding	3	1	0.01	0.0098
24	GO:1904426	positive regulation of GTP binding	3	1	0.01	0.0098
25	GO:1905097	regulation of guanyl-nucleotide exchange factor activity	3	1	0.01	0.0098
26	GO:1905099	positive regulation of guanyl-nucleotide exchange factor activity	3	1	0.01	0.0098
27	GO:2001108	positive regulation of Rho guanyl-nucleotide exchange factor activity	3	1	0.01	0.0098
28	GO:1901361	organic cyclic compound catabolic process	399	5	1.31	0.0099
29	GO:0070588	calcium ion transmembrane transport	50	2	0.16	0.0117
30	GO:0043137	DNA replication, removal of RNA primer	4	1	0.01	0.0130
31	GO:0060771	phyllotactic patterning	4	1	0.01	0.0130
32	GO:0060772	leaf phyllotactic patterning	4	1	0.01	0.0130
33	GO:0072697	protein localization to cell cortex	4	1	0.01	0.0130
34	GO:0072699	protein localization to cortical microtubule cytoskeleton	4	1	0.01	0.0130
35	GO:0022414	reproductive process	2483	15	8.12	0.0133
36	GO:0000003	reproduction	2496	15	8.17	0.0139
37	GO:0060341	regulation of cellular localization	56	2	0.18	0.0145
38	GO:0030865	cortical cytoskeleton organization	57	2	0.19	0.0150
39	GO:0046700	heterocycle catabolic process	291	4	0.95	0.0152
40	GO:2000241	regulation of reproductive process	445	5	1.46	0.0153
41	GO:0010080	regulation of floral meristem growth	5	1	0.02	0.0163
42	GO:0043968	histone H2A acetylation	5	1	0.02	0.0163
43	GO:0044270	cellular nitrogen compound catabolic process	299	4	0.98	0.0167
44	GO:0060968	regulation of gene silencing	62	2	0.2	0.0176
45	GO:0051128	regulation of cellular component organization	473	5	1.55	0.0193
46	GO:0010451	floral meristem growth	6	1	0.02	0.0195
47	GO:0031445	regulation of heterochromatin assembly	6	1	0.02	0.0195
48	GO:0071168	protein localization to chromatin	6	1	0.02	0.0195
49	GO:0071921	cohesin loading	6	1	0.02	0.0195
50	GO:0071922	regulation of cohesin loading	6	1	0.02	0.0195
51	GO:0120261	regulation of heterochromatin organization	6	1	0.02	0.0195
52	GO:1905634	regulation of protein localization to chromatin	6	1	0.02	0.0195
53	GO:0000281	mitotic cytokinesis	67	2	0.22	0.0204
54	GO:0090502	RNA phosphodiester bond hydrolysis, endonucleolytic	67	2	0.22	0.0204
55	GO:0000910	cytokinesis	179	3	0.59	0.0209
56	GO:0051049	regulation of transport	182	3	0.6	0.0219
57	GO:0010268	brassinosteroid homeostasis	71	2	0.23	0.0227
58	GO:0001672	regulation of chromatin assembly or disassembly	7	1	0.02	0.0227
59	GO:0001682	tRNA 5'-leader removal	7	1	0.02	0.0227
60	GO:0006107	oxaloacetate metabolic process	7	1	0.02	0.0227
61	GO:0010847	regulation of chromatin assembly	7	1	0.02	0.0227
62	GO:0034502	protein localization to chromosome	7	1	0.02	0.0227
63	GO:0051099	positive regulation of binding	7	1	0.02	0.0227
64	GO:0080144	amino acid homeostasis	7	1	0.02	0.0227
65	GO:1990700	nucleolar chromatin organization	7	1	0.02	0.0227
66	GO:0006401	RNA catabolic process	190	3	0.62	0.0244
67	GO:0071470	cellular response to osmotic stress	75	2	0.25	0.0251
68	GO:0007063	regulation of sister chromatid cohesion	8	1	0.03	0.0259
69	GO:0034085	establishment of sister chromatid cohesion	8	1	0.03	0.0259
70	GO:0044380	protein localization to cytoskeleton	8	1	0.03	0.0259
71	GO:0045128	negative regulation of reciprocal meiotic recombination	8	1	0.03	0.0259
72	GO:0046822	regulation of nucleocytoplasmic transport	8	1	0.03	0.0259
73	GO:0050792	regulation of viral process	8	1	0.03	0.0259
74	GO:0072698	protein localization to microtubule cytoskeleton	8	1	0.03	0.0259
75	GO:0099116	tRNA 5'-end processing	8	1	0.03	0.0259
76	GO:0040007	growth	900	7	2.94	0.0275
77	GO:0031507	heterochromatin assembly	79	2	0.26	0.0277
78	GO:0070828	heterochromatin organization	79	2	0.26	0.0277
79	GO:0030244	cellulose biosynthetic process	80	2	0.26	0.0283
80	GO:0016049	cell growth	525	5	1.72	0.0287
81	GO:0000913	preprophase band assembly	9	1	0.03	0.0291
82	GO:0010447	response to acidic pH	9	1	0.03	0.0291
83	GO:0010520	regulation of reciprocal meiotic recombination	9	1	0.03	0.0291
84	GO:0016131	brassinosteroid metabolic process	84	2	0.27	0.0310
85	GO:1901575	organic substance catabolic process	2031	12	6.65	0.0312
86	GO:0010031	circumnutation	10	1	0.03	0.0322
87	GO:0050879	multicellular organismal movement	10	1	0.03	0.0322
88	GO:2000242	negative regulation of reproductive process	88	2	0.29	0.0337
89	GO:0000902	cell morphogenesis	550	5	1.8	0.0341
90	GO:0009800	cinnamic acid biosynthetic process	11	1	0.04	0.0354
91	GO:0009803	cinnamic acid metabolic process	11	1	0.04	0.0354
92	GO:0042793	plastid transcription	11	1	0.04	0.0354
93	GO:2001293	malonyl-CoA metabolic process	11	1	0.04	0.0354
94	GO:2001295	malonyl-CoA biosynthetic process	11	1	0.04	0.0354
95	GO:0007127	meiosis I	92	2	0.3	0.0366
96	GO:0016128	phytosteroid metabolic process	92	2	0.3	0.0366
97	GO:0045814	negative regulation of gene expression, epigenetic	93	2	0.3	0.0373
98	GO:0051274	beta-glucan biosynthetic process	93	2	0.3	0.0373
99	GO:0120255	olefinic compound biosynthetic process	94	2	0.31	0.0380
100	GO:0009268	response to pH	12	1	0.04	0.0386
101	GO:0045835	negative regulation of meiotic nuclear division	12	1	0.04	0.0386
102	GO:0051447	negative regulation of meiotic cell cycle	12	1	0.04	0.0386
103	GO:1901409	positive regulation of phosphorylation of RNA polymerase II C-terminal...	12	1	0.04	0.0386
104	GO:0034655	nucleobase-containing compound catabolic process	229	3	0.75	0.0393
105	GO:0006816	calcium ion transport	97	2	0.32	0.0403
106	GO:0061640	cytoskeleton-dependent cytokinesis	97	2	0.32	0.0403
107	GO:0009057	macromolecule catabolic process	1193	8	3.9	0.0405
108	GO:0015976	carbon utilization	13	1	0.04	0.0417
109	GO:0051601	exocyst localization	13	1	0.04	0.0417
110	GO:1902275	regulation of chromatin organization	13	1	0.04	0.0417
111	GO:1902476	chloride transmembrane transport	13	1	0.04	0.0417
112	GO:1990778	protein localization to cell periphery	13	1	0.04	0.0417
113	GO:0061982	meiosis I cell cycle process	100	2	0.33	0.0425
114	GO:0005975	carbohydrate metabolic process	1428	9	4.67	0.0426
115	GO:0032388	positive regulation of intracellular transport	14	1	0.05	0.0449
116	GO:0051098	regulation of binding	14	1	0.05	0.0449
117	GO:0070932	histone H3 deacetylation	14	1	0.05	0.0449
118	GO:1901407	regulation of phosphorylation of RNA polymerase II C-terminal domain	14	1	0.05	0.0449
119	GO:0048589	developmental growth	596	5	1.95	0.0455
120	GO:0009908	flower development	802	6	2.62	0.0472
121	GO:0030243	cellulose metabolic process	106	2	0.35	0.0472
122	GO:0009555	pollen development	417	4	1.36	0.0478
123	GO:0007000	nucleolus organization	15	1	0.05	0.0480
124	GO:0010483	pollen tube reception	15	1	0.05	0.0480
125	GO:0033692	cellular polysaccharide biosynthetic process	253	3	0.83	0.0502
126	GO:0090305	nucleic acid phosphodiester bond hydrolysis	253	3	0.83	0.0502
127	GO:0060560	developmental growth involved in morphogenesis	426	4	1.39	0.0510
128	GO:0006734	NADH metabolic process	16	1	0.05	0.0511
129	GO:0045737	positive regulation of cyclin-dependent protein serine/threonine kinas...	16	1	0.05	0.0511
130	GO:1904031	positive regulation of cyclin-dependent protein kinase activity	16	1	0.05	0.0511
131	GO:0055088	lipid homeostasis	111	2	0.36	0.0513
132	GO:0120254	olefinic compound metabolic process	111	2	0.36	0.0513
133	GO:0006323	DNA packaging	113	2	0.37	0.0529
134	GO:0090567	reproductive shoot system development	826	6	2.7	0.0531
135	GO:0051301	cell division	626	5	2.05	0.0541
136	GO:0006559	L-phenylalanine catabolic process	17	1	0.06	0.0542
137	GO:0006821	chloride transport	17	1	0.06	0.0542
138	GO:0034471	ncRNA 5'-end processing	17	1	0.06	0.0542
139	GO:0034629	cellular protein-containing complex localization	17	1	0.06	0.0542
140	GO:1902222	erythrose 4-phosphate/phosphoenolpyruvate family amino acid catabolic ...	17	1	0.06	0.0542
141	GO:0006811	ion transport	1045	7	3.42	0.0543
142	GO:0022604	regulation of cell morphogenesis	115	2	0.38	0.0546
143	GO:0051179	localization	3765	18	12.32	0.0568
144	GO:0048856	anatomical structure development	4300	20	14.07	0.0570
145	GO:0000966	RNA 5'-end processing	18	1	0.06	0.0573
146	GO:0010037	response to carbon dioxide	18	1	0.06	0.0573
147	GO:0060321	acceptance of pollen	18	1	0.06	0.0573
148	GO:0071902	positive regulation of protein serine/threonine kinase activity	18	1	0.06	0.0573
149	GO:0051273	beta-glucan metabolic process	119	2	0.39	0.0580
150	GO:0009819	drought recovery	19	1	0.06	0.0604
151	GO:0070920	regulation of production of small RNA involved in gene silencing by RN...	19	1	0.06	0.0604
152	GO:0009644	response to high light intensity	123	2	0.4	0.0615
153	GO:0009856	pollination	455	4	1.49	0.0619
154	GO:0044706	multi-multicellular organism process	455	4	1.49	0.0619
155	GO:0009832	plant-type cell wall biogenesis	277	3	0.91	0.0624
156	GO:0010413	glucuronoxylan metabolic process	20	1	0.07	0.0635
157	GO:0010417	glucuronoxylan biosynthetic process	20	1	0.07	0.0635
158	GO:0048608	reproductive structure development	1788	10	5.85	0.0651
159	GO:0061458	reproductive system development	1789	10	5.85	0.0653
160	GO:0022402	cell cycle process	664	5	2.17	0.0662
161	GO:0016570	histone modification	284	3	0.93	0.0662
162	GO:0045144	meiotic sister chromatid segregation	21	1	0.07	0.0665
163	GO:0051177	meiotic sister chromatid cohesion	21	1	0.07	0.0665
164	GO:2000067	regulation of root morphogenesis	21	1	0.07	0.0665
165	GO:0003006	developmental process involved in reproduction	2040	11	6.67	0.0668
166	GO:0040008	regulation of growth	467	4	1.53	0.0668
167	GO:0040029	regulation of gene expression, epigenetic	130	2	0.43	0.0677
168	GO:0009653	anatomical structure morphogenesis	1334	8	4.36	0.0692
169	GO:0009901	anther dehiscence	22	1	0.07	0.0696
170	GO:0016075	rRNA catabolic process	22	1	0.07	0.0696
171	GO:0070734	histone H3-K27 methylation	22	1	0.07	0.0696
172	GO:0070816	phosphorylation of RNA polymerase II C-terminal domain	22	1	0.07	0.0696
173	GO:0016051	carbohydrate biosynthetic process	475	4	1.55	0.0702
174	GO:0009056	catabolic process	2317	12	7.58	0.0721
175	GO:0000271	polysaccharide biosynthetic process	295	3	0.97	0.0724
176	GO:0033043	regulation of organelle organization	297	3	0.97	0.0736
177	GO:0006474	N-terminal protein amino acid acetylation	24	1	0.08	0.0757
178	GO:0010044	response to aluminum ion	24	1	0.08	0.0757
179	GO:0010167	response to nitrate	24	1	0.08	0.0757
180	GO:0034661	ncRNA catabolic process	24	1	0.08	0.0757
181	GO:0051592	response to calcium ion	24	1	0.08	0.0757
182	GO:0071214	cellular response to abiotic stimulus	304	3	0.99	0.0777
183	GO:0104004	cellular response to environmental stimulus	304	3	0.99	0.0777
184	GO:0010022	meristem determinacy	25	1	0.08	0.0787
185	GO:0015996	chlorophyll catabolic process	25	1	0.08	0.0787
186	GO:0040020	regulation of meiotic nuclear division	25	1	0.08	0.0787
187	GO:0043967	histone H4 acetylation	25	1	0.08	0.0787
188	GO:0046149	pigment catabolic process	25	1	0.08	0.0787
189	GO:0046244	salicylic acid catabolic process	25	1	0.08	0.0787
190	GO:0006913	nucleocytoplasmic transport	142	2	0.46	0.0789
191	GO:0051169	nuclear transport	142	2	0.46	0.0789
192	GO:0032501	multicellular organismal process	4198	19	13.74	0.0796
193	GO:0034637	cellular carbohydrate biosynthetic process	308	3	1.01	0.0801
194	GO:0051704	multi-organism process	704	5	2.3	0.0805
195	GO:0051703	biological process involved in intraspecies interaction between organi...	26	1	0.09	0.0817
196	GO:0009834	plant-type secondary cell wall biogenesis	145	2	0.47	0.0818
197	GO:1903047	mitotic cell cycle process	315	3	1.03	0.0844
198	GO:0007049	cell cycle	933	6	3.05	0.0845
199	GO:0007135	meiosis II	27	1	0.09	0.0847
200	GO:0010215	cellulose microfibril organization	27	1	0.09	0.0847
201	GO:0030198	extracellular matrix organization	27	1	0.09	0.0847
202	GO:0043062	extracellular structure organization	27	1	0.09	0.0847
203	GO:0061983	meiosis II cell cycle process	27	1	0.09	0.0847
204	GO:0007017	microtubule-based process	317	3	1.04	0.0856
205	GO:0140013	meiotic nuclear division	150	2	0.49	0.0866
206	GO:0006787	porphyrin-containing compound catabolic process	28	1	0.09	0.0877
207	GO:0007338	single fertilization	28	1	0.09	0.0877
208	GO:0033015	tetrapyrrole catabolic process	28	1	0.09	0.0877
209	GO:0035265	organ growth	28	1	0.09	0.0877
210	GO:0070507	regulation of microtubule cytoskeleton organization	28	1	0.09	0.0877
211	GO:0032502	developmental process	4538	20	14.85	0.0900
212	GO:0006558	L-phenylalanine metabolic process	29	1	0.09	0.0907
213	GO:0009956	radial pattern formation	29	1	0.09	0.0907
214	GO:0019336	phenol-containing compound catabolic process	29	1	0.09	0.0907
215	GO:0051445	regulation of meiotic cell cycle	29	1	0.09	0.0907
216	GO:0070726	cell wall assembly	29	1	0.09	0.0907
217	GO:0071668	plant-type cell wall assembly	29	1	0.09	0.0907
218	GO:1902221	erythrose 4-phosphate/phosphoenolpyruvate family amino acid metabolic ...	29	1	0.09	0.0907
219	GO:0010035	response to inorganic substance	1419	8	4.64	0.0913
220	GO:0006108	malate metabolic process	30	1	0.1	0.0937
221	GO:0035384	thioester biosynthetic process	30	1	0.1	0.0937
222	GO:0071616	acyl-CoA biosynthetic process	30	1	0.1	0.0937
223	GO:0015698	inorganic anion transport	160	2	0.52	0.0966
224	GO:0006026	aminoglycan catabolic process	31	1	0.1	0.0967
225	GO:0006030	chitin metabolic process	31	1	0.1	0.0967
226	GO:0006032	chitin catabolic process	31	1	0.1	0.0967
227	GO:0046348	amino sugar catabolic process	31	1	0.1	0.0967
228	GO:0051050	positive regulation of transport	31	1	0.1	0.0967
229	GO:0060966	regulation of gene silencing by RNA	31	1	0.1	0.0967
230	GO:1901072	glucosamine-containing compound catabolic process	31	1	0.1	0.0967
231	GO:0051726	regulation of cell cycle	335	3	1.1	0.0971
232	GO:0010492	maintenance of shoot apical meristem identity	32	1	0.1	0.0996
233	GO:0062197	cellular response to chemical stress	164	2	0.54	0.1007
234	GO:0007275	multicellular organism development	3782	17	12.37	0.1011
235	GO:0006298	mismatch repair	33	1	0.11	0.1026
236	GO:0009934	regulation of meristem structural organization	33	1	0.11	0.1026
237	GO:0030261	chromosome condensation	33	1	0.11	0.1026
238	GO:0006810	transport	3524	16	11.53	0.1035
239	GO:0009074	aromatic amino acid family catabolic process	34	1	0.11	0.1055
240	GO:0015706	nitrate transport	34	1	0.11	0.1055
241	GO:0032886	regulation of microtubule-based process	34	1	0.11	0.1055
242	GO:1903827	regulation of cellular protein localization	34	1	0.11	0.1055
243	GO:0022603	regulation of anatomical structure morphogenesis	171	2	0.56	0.1080
244	GO:0048731	system development	2747	13	8.99	0.1080
245	GO:0031365	N-terminal protein amino acid modification	35	1	0.11	0.1085
246	GO:0032386	regulation of intracellular transport	35	1	0.11	0.1085
247	GO:0048229	gametophyte development	557	4	1.82	0.1095
248	GO:0010015	root morphogenesis	355	3	1.16	0.1105
249	GO:0006022	aminoglycan metabolic process	36	1	0.12	0.1114
250	GO:0016575	histone deacetylation	36	1	0.12	0.1114
251	GO:0080188	gene silencing by RNA-directed DNA methylation	36	1	0.12	0.1114
252	GO:0140458	pre-transcriptional gene silencing by RNA	36	1	0.12	0.1114
253	GO:0032787	monocarboxylic acid metabolic process	783	5	2.56	0.1132
254	GO:0008202	steroid metabolic process	176	2	0.58	0.1132
255	GO:0006631	fatty acid metabolic process	359	3	1.17	0.1133
256	GO:0009250	glucan biosynthetic process	177	2	0.58	0.1143
257	GO:0006476	protein deacetylation	37	1	0.12	0.1143
258	GO:1901071	glucosamine-containing compound metabolic process	37	1	0.12	0.1143
259	GO:2000012	regulation of auxin polar transport	37	1	0.12	0.1143
260	GO:0006970	response to osmotic stress	1017	6	3.33	0.1152
261	GO:1905392	plant organ morphogenesis	568	4	1.86	0.1154
262	GO:0051234	establishment of localization	3584	16	11.73	0.1159
263	GO:0006722	triterpenoid metabolic process	38	1	0.12	0.1172
264	GO:0009826	unidimensional cell growth	365	3	1.19	0.1175
265	GO:0045910	negative regulation of DNA recombination	39	1	0.13	0.1201
266	GO:0048638	regulation of developmental growth	183	2	0.6	0.1207
267	GO:0090697	post-embryonic plant organ morphogenesis	183	2	0.6	0.1207
268	GO:0042546	cell wall biogenesis	372	3	1.22	0.1225
269	GO:0006325	chromatin organization	374	3	1.22	0.1239
270	GO:0010073	meristem maintenance	186	2	0.61	0.1240
271	GO:1901565	organonitrogen compound catabolic process	1040	6	3.4	0.1244
272	GO:0008360	regulation of cell shape	41	1	0.13	0.1258
273	GO:0032880	regulation of protein localization	41	1	0.13	0.1258
274	GO:0045732	positive regulation of protein catabolic process	41	1	0.13	0.1258
275	GO:1905421	regulation of plant organ morphogenesis	41	1	0.13	0.1258
276	GO:0000278	mitotic cell cycle	378	3	1.24	0.1268
277	GO:0000470	maturation of LSU-rRNA	42	1	0.14	0.1287
278	GO:0006094	gluconeogenesis	42	1	0.14	0.1287
279	GO:0019319	hexose biosynthetic process	43	1	0.14	0.1316
280	GO:0048507	meristem development	388	3	1.27	0.1341
281	GO:0048586	regulation of long-day photoperiodism, flowering	44	1	0.14	0.1344
282	GO:0080092	regulation of pollen tube growth	44	1	0.14	0.1344
283	GO:0009900	dehiscence	45	1	0.15	0.1372
284	GO:0033866	nucleoside bisphosphate biosynthetic process	45	1	0.15	0.1372
285	GO:0034030	ribonucleoside bisphosphate biosynthetic process	45	1	0.15	0.1372
286	GO:0034033	purine nucleoside bisphosphate biosynthetic process	45	1	0.15	0.1372
287	GO:0043622	cortical microtubule organization	45	1	0.15	0.1372
288	GO:0000018	regulation of DNA recombination	46	1	0.15	0.1401
289	GO:0006284	base-excision repair	46	1	0.15	0.1401
290	GO:0042026	protein refolding	46	1	0.15	0.1401
291	GO:0006346	DNA methylation-dependent heterochromatin assembly	47	1	0.15	0.1429
292	GO:0010769	regulation of cell morphogenesis involved in differentiation	47	1	0.15	0.1429
293	GO:0051053	negative regulation of DNA metabolic process	47	1	0.15	0.1429
294	GO:0051784	negative regulation of nuclear division	47	1	0.15	0.1429
295	GO:0005976	polysaccharide metabolic process	620	4	2.03	0.1452
296	GO:0006040	amino sugar metabolic process	48	1	0.16	0.1457
297	GO:0071103	DNA conformation change	207	2	0.68	0.1472
298	GO:0071669	plant-type cell wall organization or biogenesis	407	3	1.33	0.1485
299	GO:0006405	RNA export from nucleus	49	1	0.16	0.1485
300	GO:0033044	regulation of chromosome organization	49	1	0.16	0.1485
301	GO:0045492	xylan biosynthetic process	49	1	0.16	0.1485
302	GO:0000226	microtubule cytoskeleton organization	209	2	0.68	0.1495
303	GO:0046271	phenylpropanoid catabolic process	50	1	0.16	0.1513
304	GO:0046274	lignin catabolic process	50	1	0.16	0.1513
305	GO:0071472	cellular response to salt stress	50	1	0.16	0.1513
306	GO:0010075	regulation of meristem growth	51	1	0.17	0.1541
307	GO:0010208	pollen wall assembly	51	1	0.17	0.1541
308	GO:0042126	nitrate metabolic process	51	1	0.17	0.1541
309	GO:0042128	nitrate assimilation	51	1	0.17	0.1541
310	GO:0071555	cell wall organization	639	4	2.09	0.1567
311	GO:0009692	ethylene metabolic process	52	1	0.17	0.1569
312	GO:0009693	ethylene biosynthetic process	52	1	0.17	0.1569
313	GO:0043449	cellular alkene metabolic process	52	1	0.17	0.1569
314	GO:0043450	alkene biosynthetic process	52	1	0.17	0.1569
315	GO:0098661	inorganic anion transmembrane transport	52	1	0.17	0.1569
316	GO:1900673	olefin metabolic process	52	1	0.17	0.1569
317	GO:1900674	olefin biosynthetic process	52	1	0.17	0.1569
318	GO:0098660	inorganic ion transmembrane transport	419	3	1.37	0.1578
319	GO:0044264	cellular polysaccharide metabolic process	420	3	1.37	0.1586
320	GO:0051276	chromosome organization	642	4	2.1	0.1586
321	GO:0016998	cell wall macromolecule catabolic process	53	1	0.17	0.1596
322	GO:0048468	cell development	424	3	1.39	0.1617
323	GO:1903046	meiotic cell cycle process	222	2	0.73	0.1644
324	GO:0007623	circadian rhythm	223	2	0.73	0.1655
325	GO:0071554	cell wall organization or biogenesis	889	5	2.91	0.1656
326	GO:0048868	pollen tube development	224	2	0.73	0.1667
327	GO:0010927	cellular component assembly involved in morphogenesis	56	1	0.18	0.1679
328	GO:0032989	cellular component morphogenesis	56	1	0.18	0.1679
329	GO:0010817	regulation of hormone levels	434	3	1.42	0.1697
330	GO:0044036	cell wall macromolecule metabolic process	227	2	0.74	0.1701
331	GO:0006986	response to unfolded protein	57	1	0.19	0.1706
332	GO:0009910	negative regulation of flower development	57	1	0.19	0.1706
333	GO:0034620	cellular response to unfolded protein	57	1	0.19	0.1706
334	GO:2001057	reactive nitrogen species metabolic process	57	1	0.19	0.1706
335	GO:0006259	DNA metabolic process	664	4	2.17	0.1725
336	GO:0044265	cellular macromolecule catabolic process	903	5	2.95	0.1731
337	GO:0007062	sister chromatid cohesion	58	1	0.19	0.1733
338	GO:0015833	peptide transport	58	1	0.19	0.1733
339	GO:0048367	shoot system development	1404	7	4.59	0.1745
340	GO:0048588	developmental cell growth	232	2	0.76	0.1760
341	GO:0010564	regulation of cell cycle process	235	2	0.77	0.1795
342	GO:0009651	response to salt stress	915	5	2.99	0.1797
343	GO:0048511	rhythmic process	236	2	0.77	0.1806
344	GO:0071941	nitrogen cycle metabolic process	61	1	0.2	0.1814
345	GO:0045229	external encapsulating structure organization	681	4	2.23	0.1835
346	GO:0048574	long-day photoperiodism, flowering	62	1	0.2	0.1841
347	GO:0018205	peptidyl-lysine modification	240	2	0.79	0.1854
348	GO:0009642	response to light intensity	241	2	0.79	0.1865
349	GO:0034765	regulation of ion transmembrane transport	63	1	0.21	0.1868
350	GO:0051247	positive regulation of protein metabolic process	242	2	0.79	0.1877
351	GO:0006099	tricarboxylic acid cycle	64	1	0.21	0.1895
352	GO:0031122	cytoplasmic microtubule organization	64	1	0.21	0.1895
353	GO:0006305	DNA alkylation	65	1	0.21	0.1921
354	GO:0006306	DNA methylation	65	1	0.21	0.1921
355	GO:0006637	acyl-CoA metabolic process	66	1	0.22	0.1948
356	GO:0035383	thioester metabolic process	66	1	0.22	0.1948
357	GO:0050793	regulation of developmental process	943	5	3.09	0.1954
358	GO:0051084	'de novo' posttranslational protein folding	67	1	0.22	0.1974
359	GO:0051085	chaperone cofactor-dependent protein refolding	67	1	0.22	0.1974
360	GO:0070192	chromosome organization involved in meiotic cell cycle	67	1	0.22	0.1974
361	GO:0007602	phototransduction	68	1	0.22	0.2000
362	GO:0009585	red, far-red light phototransduction	68	1	0.22	0.2000
363	GO:0009888	tissue development	954	5	3.12	0.2017
364	GO:0009566	fertilization	69	1	0.23	0.2027
365	GO:0030001	metal ion transport	475	3	1.55	0.2034
366	GO:0009583	detection of light stimulus	70	1	0.23	0.2053
367	GO:1901136	carbohydrate derivative catabolic process	70	1	0.23	0.2053
368	GO:0006629	lipid metabolic process	1477	7	4.83	0.2075
369	GO:0016132	brassinosteroid biosynthetic process	71	1	0.23	0.2079
370	GO:0048571	long-day photoperiodism	71	1	0.23	0.2079
371	GO:0120178	steroid hormone biosynthetic process	71	1	0.23	0.2079
372	GO:0048364	root development	718	4	2.35	0.2082
373	GO:0010038	response to metal ion	719	4	2.35	0.2089
374	GO:0051321	meiotic cell cycle	261	2	0.85	0.2103
375	GO:0042445	hormone metabolic process	262	2	0.86	0.2115
376	GO:0022622	root system development	723	4	2.37	0.2116
377	GO:0043085	positive regulation of catalytic activity	263	2	0.86	0.2127
378	GO:0000070	mitotic sister chromatid segregation	73	1	0.24	0.2131
379	GO:0034762	regulation of transmembrane transport	73	1	0.24	0.2131
380	GO:0009791	post-embryonic development	2292	10	7.5	0.2133
381	GO:0007131	reciprocal meiotic recombination	74	1	0.24	0.2157
382	GO:0035825	homologous recombination	74	1	0.24	0.2157
383	GO:0140527	reciprocal homologous recombination	74	1	0.24	0.2157
384	GO:0045490	pectin catabolic process	75	1	0.25	0.2182
385	GO:0048444	floral organ morphogenesis	75	1	0.25	0.2182
386	GO:0010629	negative regulation of gene expression	493	3	1.61	0.2187
387	GO:0010074	maintenance of meristem identity	76	1	0.25	0.2208
388	GO:0010639	negative regulation of organelle organization	76	1	0.25	0.2208
389	GO:0043269	regulation of ion transport	76	1	0.25	0.2208
390	GO:0051510	regulation of unidimensional cell growth	76	1	0.25	0.2208
391	GO:0010605	negative regulation of macromolecule metabolic process	987	5	3.23	0.2211
392	GO:0016458	gene silencing	270	2	0.88	0.2211
393	GO:0099402	plant organ development	1509	7	4.94	0.2227
394	GO:0042254	ribosome biogenesis	498	3	1.63	0.2230
395	GO:0006006	glucose metabolic process	77	1	0.25	0.2234
396	GO:0031146	SCF-dependent proteasomal ubiquitin-dependent protein catabolic proces...	77	1	0.25	0.2234
397	GO:0045491	xylan metabolic process	77	1	0.25	0.2234
398	GO:0032259	methylation	500	3	1.64	0.2247
399	GO:0035266	meristem growth	78	1	0.26	0.2259
400	GO:0016129	phytosteroid biosynthetic process	79	1	0.26	0.2285
401	GO:0035303	regulation of dephosphorylation	79	1	0.26	0.2285
402	GO:0042176	regulation of protein catabolic process	79	1	0.26	0.2285
403	GO:0043547	positive regulation of GTPase activity	79	1	0.26	0.2285
404	GO:0051168	nuclear export	79	1	0.26	0.2285
405	GO:0044093	positive regulation of molecular function	278	2	0.91	0.2307
406	GO:0045132	meiotic chromosome segregation	80	1	0.26	0.2310
407	GO:0034470	ncRNA processing	510	3	1.67	0.2333
408	GO:0010311	lateral root formation	81	1	0.27	0.2335
409	GO:0042752	regulation of circadian rhythm	81	1	0.27	0.2335
410	GO:0042886	amide transport	81	1	0.27	0.2335
411	GO:0046364	monosaccharide biosynthetic process	81	1	0.27	0.2335
412	GO:0048767	root hair elongation	81	1	0.27	0.2335
413	GO:0009150	purine ribonucleotide metabolic process	282	2	0.92	0.2356
414	GO:0043087	regulation of GTPase activity	82	1	0.27	0.2360
415	GO:0051302	regulation of cell division	82	1	0.27	0.2360
416	GO:0120251	hydrocarbon biosynthetic process	82	1	0.27	0.2360
417	GO:0043414	macromolecule methylation	284	2	0.93	0.2380
418	GO:0031503	protein-containing complex localization	83	1	0.27	0.2385
419	GO:0090696	post-embryonic plant organ development	285	2	0.93	0.2392
420	GO:0006458	'de novo' protein folding	85	1	0.28	0.2435
421	GO:0009581	detection of external stimulus	85	1	0.28	0.2435
422	GO:0009582	detection of abiotic stimulus	85	1	0.28	0.2435
423	GO:0009696	salicylic acid metabolic process	85	1	0.28	0.2435
424	GO:0051129	negative regulation of cellular component organization	85	1	0.28	0.2435
425	GO:2000028	regulation of photoperiodism, flowering	85	1	0.28	0.2435
426	GO:1901616	organic hydroxy compound catabolic process	86	1	0.28	0.2460
427	GO:0006163	purine nucleotide metabolic process	292	2	0.96	0.2477
428	GO:0000079	regulation of cyclin-dependent protein serine/threonine kinase activit...	87	1	0.28	0.2485
429	GO:1904029	regulation of cyclin-dependent protein kinase activity	87	1	0.28	0.2485
430	GO:0090698	post-embryonic plant morphogenesis	294	2	0.96	0.2501
431	GO:0035967	cellular response to topologically incorrect protein	88	1	0.29	0.2510
432	GO:0044728	DNA methylation or demethylation	89	1	0.29	0.2534
433	GO:0019220	regulation of phosphate metabolic process	297	2	0.97	0.2537
434	GO:0051174	regulation of phosphorus metabolic process	297	2	0.97	0.2537
435	GO:0010017	red or far-red light signaling pathway	91	1	0.3	0.2583
436	GO:0033865	nucleoside bisphosphate metabolic process	91	1	0.3	0.2583
437	GO:0033875	ribonucleoside bisphosphate metabolic process	91	1	0.3	0.2583
438	GO:0034032	purine nucleoside bisphosphate metabolic process	91	1	0.3	0.2583
439	GO:0045860	positive regulation of protein kinase activity	91	1	0.3	0.2583
440	GO:0009416	response to light stimulus	1049	5	3.43	0.2589
441	GO:0000911	cytokinesis by cell plate formation	92	1	0.3	0.2608
442	GO:0033674	positive regulation of kinase activity	92	1	0.3	0.2608
443	GO:0043436	oxoacid metabolic process	1588	7	5.2	0.2619
444	GO:0031497	chromatin assembly	93	1	0.3	0.2632
445	GO:0061077	chaperone-mediated protein folding	93	1	0.3	0.2632
446	GO:0000904	cell morphogenesis involved in differentiation	305	2	1	0.2635
447	GO:0048878	chemical homeostasis	546	3	1.79	0.2649
448	GO:0006304	DNA modification	94	1	0.31	0.2656
449	GO:0048653	anther development	94	1	0.31	0.2656
450	GO:0071900	regulation of protein serine/threonine kinase activity	94	1	0.31	0.2656
451	GO:0006073	cellular glucan metabolic process	307	2	1	0.2659
452	GO:0048646	anatomical structure formation involved in morphogenesis	307	2	1	0.2659
453	GO:0044042	glucan metabolic process	308	2	1.01	0.2671
454	GO:0006475	internal protein amino acid acetylation	95	1	0.31	0.2680
455	GO:0016573	histone acetylation	95	1	0.31	0.2680
456	GO:0018393	internal peptidyl-lysine acetylation	95	1	0.31	0.2680
457	GO:0018394	peptidyl-lysine acetylation	95	1	0.31	0.2680
458	GO:0019827	stem cell population maintenance	95	1	0.31	0.2680
459	GO:0051345	positive regulation of hydrolase activity	95	1	0.31	0.2680
460	GO:0071489	cellular response to red or far red light	95	1	0.31	0.2680
461	GO:0098727	maintenance of cell number	95	1	0.31	0.2680
462	GO:0001934	positive regulation of protein phosphorylation	96	1	0.31	0.2704
463	GO:0034968	histone lysine methylation	96	1	0.31	0.2704
464	GO:0035966	response to topologically incorrect protein	96	1	0.31	0.2704
465	GO:0000280	nuclear division	312	2	1.02	0.2720
466	GO:0009259	ribonucleotide metabolic process	312	2	1.02	0.2720
467	GO:0006997	nucleus organization	97	1	0.32	0.2728
468	GO:0042157	lipoprotein metabolic process	97	1	0.32	0.2728
469	GO:0042327	positive regulation of phosphorylation	97	1	0.32	0.2728
470	GO:0009892	negative regulation of metabolic process	1072	5	3.51	0.2734
471	GO:1901606	alpha-amino acid catabolic process	98	1	0.32	0.2752
472	GO:0044255	cellular lipid metabolic process	1075	5	3.52	0.2753
473	GO:0042538	hyperosmotic salinity response	99	1	0.32	0.2776
474	GO:0009314	response to radiation	1080	5	3.53	0.2784
475	GO:0019693	ribose phosphate metabolic process	318	2	1.04	0.2792
476	GO:0006096	glycolytic process	100	1	0.33	0.2800
477	GO:0006757	ATP generation from ADP	100	1	0.33	0.2800
478	GO:0006887	exocytosis	100	1	0.33	0.2800
479	GO:0046031	ADP metabolic process	100	1	0.33	0.2800
480	GO:0010562	positive regulation of phosphorus metabolic process	101	1	0.33	0.2823
481	GO:0045937	positive regulation of phosphate metabolic process	101	1	0.33	0.2823
482	GO:0044085	cellular component biogenesis	1907	8	6.24	0.2842
483	GO:0010948	negative regulation of cell cycle process	102	1	0.33	0.2847
484	GO:0000819	sister chromatid segregation	103	1	0.34	0.2871
485	GO:0120252	hydrocarbon metabolic process	103	1	0.34	0.2871
486	GO:0009135	purine nucleoside diphosphate metabolic process	104	1	0.34	0.2894
487	GO:0009179	purine ribonucleoside diphosphate metabolic process	104	1	0.34	0.2894
488	GO:0080147	root hair cell development	104	1	0.34	0.2894
489	GO:0006364	rRNA processing	328	2	1.07	0.2914
490	GO:0072521	purine-containing compound metabolic process	328	2	1.07	0.2914
491	GO:1901615	organic hydroxy compound metabolic process	576	3	1.88	0.2916
492	GO:0006333	chromatin assembly or disassembly	105	1	0.34	0.2917
493	GO:0010102	lateral root morphogenesis	105	1	0.34	0.2917
494	GO:0010101	post-embryonic root morphogenesis	106	1	0.35	0.2941
495	GO:0009414	response to water deprivation	579	3	1.89	0.2943
496	GO:0016072	rRNA metabolic process	331	2	1.08	0.2950
497	GO:0009415	response to water	581	3	1.9	0.2961
498	GO:0006165	nucleoside diphosphate phosphorylation	108	1	0.35	0.2987
499	GO:0034605	cellular response to heat	108	1	0.35	0.2987
500	GO:0006082	organic acid metabolic process	1662	7	5.44	0.3004

## Sheet: Circ_ORL_Quantile_2.5%_TrgtedPo
	GO.ID	Term	Annotated	Significant	Expected	classicFisher
1	GO:0080111	DNA demethylation	27	4	0.25	0.00011
2	GO:0035510	DNA dealkylation	32	4	0.3	0.00022
3	GO:0006470	protein dephosphorylation	291	10	2.72	0.00043
4	GO:0070988	demethylation	46	4	0.43	0.00089
5	GO:0044728	DNA methylation or demethylation	89	5	0.83	0.00150
6	GO:0006304	DNA modification	94	5	0.88	0.00191
7	GO:0071108	protein K48-linked deubiquitination	8	2	0.07	0.00235
8	GO:0046483	heterocycle metabolic process	5993	74	56.06	0.00361
9	GO:0034641	cellular nitrogen compound metabolic process	6836	82	63.95	0.00443
10	GO:0034249	negative regulation of cellular amide metabolic process	116	5	1.09	0.00473
11	GO:0045036	protein targeting to chloroplast	73	4	0.68	0.00489
12	GO:0072596	establishment of protein localization to chloroplast	73	4	0.68	0.00489
13	GO:0072598	protein localization to chloroplast	76	4	0.71	0.00564
14	GO:0016071	mRNA metabolic process	779	15	7.29	0.00671
15	GO:0045037	protein import into chloroplast stroma	42	3	0.39	0.00708
16	GO:0006725	cellular aromatic compound metabolic process	6247	75	58.44	0.00708
17	GO:0061615	glycolytic process through fructose-6-phosphate	15	2	0.14	0.00844
18	GO:0006139	nucleobase-containing compound metabolic process	5505	67	51.5	0.00874
19	GO:0006778	porphyrin-containing compound metabolic process	136	5	1.27	0.00915
20	GO:0031063	regulation of histone deacetylation	1	1	0.01	0.00935
21	GO:0034196	acylglycerol transport	1	1	0.01	0.00935
22	GO:0035511	oxidative DNA demethylation	1	1	0.01	0.00935
23	GO:0042352	GDP-L-fucose salvage	1	1	0.01	0.00935
24	GO:0048033	heme o metabolic process	1	1	0.01	0.00935
25	GO:0048034	heme O biosynthetic process	1	1	0.01	0.00935
26	GO:0060213	positive regulation of nuclear-transcribed mRNA poly(A) tail shortenin...	1	1	0.01	0.00935
27	GO:0070989	oxidative demethylation	1	1	0.01	0.00935
28	GO:0090311	regulation of protein deacetylation	1	1	0.01	0.00935
29	GO:1902609	(R)-2-hydroxy-alpha-linolenic acid biosynthetic process	1	1	0.01	0.00935
30	GO:0006379	mRNA cleavage	16	2	0.15	0.00959
31	GO:0033013	tetrapyrrole metabolic process	138	5	1.29	0.00970
32	GO:0016311	dephosphorylation	448	10	4.19	0.00981
33	GO:0006259	DNA metabolic process	664	13	6.21	0.00993
34	GO:0090305	nucleic acid phosphodiester bond hydrolysis	253	7	2.37	0.00996
35	GO:0051604	protein maturation	140	5	1.31	0.01029
36	GO:1901360	organic cyclic compound metabolic process	6453	76	60.37	0.01085
37	GO:0043486	histone exchange	18	2	0.17	0.01207
38	GO:0006779	porphyrin-containing compound biosynthetic process	98	4	0.92	0.01357
39	GO:1905037	autophagosome organization	54	3	0.51	0.01410
40	GO:0072594	establishment of protein localization to organelle	339	8	3.17	0.01478
41	GO:0033365	protein localization to organelle	408	9	3.82	0.01497
42	GO:0033014	tetrapyrrole biosynthetic process	103	4	0.96	0.01602
43	GO:0006807	nitrogen compound metabolic process	11826	126	110.63	0.01718
44	GO:0090304	nucleic acid metabolic process	4983	60	46.62	0.01729
45	GO:0070646	protein modification by small protein removal	106	4	0.99	0.01762
46	GO:0050779	RNA destabilization	59	3	0.55	0.01787
47	GO:0061157	mRNA destabilization	59	3	0.55	0.01787
48	GO:0000053	argininosuccinate metabolic process	2	1	0.02	0.01862
49	GO:0001561	fatty acid alpha-oxidation	2	1	0.02	0.01862
50	GO:0015742	alpha-ketoglutarate transport	2	1	0.02	0.01862
51	GO:0032258	cytoplasm to vacuole transport by the Cvt pathway	2	1	0.02	0.01862
52	GO:0032467	positive regulation of cytokinesis	2	1	0.02	0.01862
53	GO:0045761	regulation of adenylate cyclase activity	2	1	0.02	0.01862
54	GO:0051339	regulation of lyase activity	2	1	0.02	0.01862
55	GO:2000694	regulation of phragmoplast microtubule organization	2	1	0.02	0.01862
56	GO:0061014	positive regulation of mRNA catabolic process	60	3	0.56	0.01868
57	GO:0016180	snRNA processing	24	2	0.22	0.02100
58	GO:0017148	negative regulation of translation	112	4	1.05	0.02111
59	GO:0035335	peptidyl-tyrosine dephosphorylation	25	2	0.23	0.02268
60	GO:0043488	regulation of mRNA stability	66	3	0.62	0.02399
61	GO:1903313	positive regulation of mRNA metabolic process	66	3	0.62	0.02399
62	GO:0061013	regulation of mRNA catabolic process	67	3	0.63	0.02495
63	GO:0000910	cytokinesis	179	5	1.67	0.02677
64	GO:0001516	prostaglandin biosynthetic process	3	1	0.03	0.02780
65	GO:0006431	methionyl-tRNA aminoacylation	3	1	0.03	0.02780
66	GO:0006692	prostanoid metabolic process	3	1	0.03	0.02780
67	GO:0006693	prostaglandin metabolic process	3	1	0.03	0.02780
68	GO:0008612	peptidyl-lysine modification to peptidyl-hypusine	3	1	0.03	0.02780
69	GO:0046457	prostanoid biosynthetic process	3	1	0.03	0.02780
70	GO:0048250	iron import into the mitochondrion	3	1	0.03	0.02780
71	GO:0060211	regulation of nuclear-transcribed mRNA poly(A) tail shortening	3	1	0.03	0.02780
72	GO:1901965	endoplasmic reticulum to chloroplast transport	3	1	0.03	0.02780
73	GO:1904216	positive regulation of protein import into chloroplast stroma	3	1	0.03	0.02780
74	GO:1904591	positive regulation of protein import	3	1	0.03	0.02780
75	GO:1990052	ER to chloroplast lipid transport	3	1	0.03	0.02780
76	GO:0006636	unsaturated fatty acid biosynthetic process	28	2	0.26	0.02806
77	GO:0070507	regulation of microtubule cytoskeleton organization	28	2	0.26	0.02806
78	GO:0071824	protein-DNA complex subunit organization	185	5	1.73	0.03026
79	GO:0006605	protein targeting	318	7	2.97	0.03048
80	GO:0090501	RNA phosphodiester bond hydrolysis	127	4	1.19	0.03157
81	GO:0080186	developmental vegetative growth	30	2	0.28	0.03191
82	GO:0043487	regulation of RNA stability	74	3	0.69	0.03220
83	GO:0065002	intracellular protein transmembrane transport	128	4	1.2	0.03236
84	GO:0006783	heme biosynthetic process	31	2	0.29	0.03390
85	GO:0016073	snRNA metabolic process	31	2	0.29	0.03390
86	GO:0008380	RNA splicing	400	8	3.74	0.03505
87	GO:0006914	autophagy	132	4	1.23	0.03563
88	GO:0061919	process utilizing autophagic mechanism	132	4	1.23	0.03563
89	GO:0033559	unsaturated fatty acid metabolic process	32	2	0.3	0.03594
90	GO:0090068	positive regulation of cell cycle process	32	2	0.3	0.03594
91	GO:0016485	protein processing	78	3	0.73	0.03679
92	GO:0006335	DNA replication-dependent nucleosome assembly	4	1	0.04	0.03690
93	GO:0006398	mRNA 3'-end processing by stem-loop binding and cleavage	4	1	0.04	0.03690
94	GO:0009106	lipoate metabolic process	4	1	0.04	0.03690
95	GO:0009107	lipoate biosynthetic process	4	1	0.04	0.03690
96	GO:0015822	ornithine transport	4	1	0.04	0.03690
97	GO:0016540	protein autoprocessing	4	1	0.04	0.03690
98	GO:0031279	regulation of cyclase activity	4	1	0.04	0.03690
99	GO:0034723	DNA replication-dependent nucleosome organization	4	1	0.04	0.03690
100	GO:0035372	protein localization to microtubule	4	1	0.04	0.03690
101	GO:0045694	regulation of embryo sac egg cell differentiation	4	1	0.04	0.03690
102	GO:0090155	negative regulation of sphingolipid biosynthetic process	4	1	0.04	0.03690
103	GO:1900060	negative regulation of ceramide biosynthetic process	4	1	0.04	0.03690
104	GO:1902458	positive regulation of stomatal opening	4	1	0.04	0.03690
105	GO:1903352	L-ornithine transmembrane transport	4	1	0.04	0.03690
106	GO:1904215	regulation of protein import into chloroplast stroma	4	1	0.04	0.03690
107	GO:1904825	protein localization to microtubule plus-end	4	1	0.04	0.03690
108	GO:1905725	protein localization to microtubule end	4	1	0.04	0.03690
109	GO:1990575	mitochondrial L-ornithine transmembrane transport	4	1	0.04	0.03690
110	GO:2000303	regulation of ceramide biosynthetic process	4	1	0.04	0.03690
111	GO:0016579	protein deubiquitination	79	3	0.74	0.03799
112	GO:0000291	nuclear-transcribed mRNA catabolic process, exonucleolytic	34	2	0.32	0.04016
113	GO:0006879	cellular iron ion homeostasis	34	2	0.32	0.04016
114	GO:0009081	branched-chain amino acid metabolic process	34	2	0.32	0.04016
115	GO:0032886	regulation of microtubule-based process	34	2	0.32	0.04016
116	GO:0042168	heme metabolic process	34	2	0.32	0.04016
117	GO:0016236	macroautophagy	81	3	0.76	0.04044
118	GO:0006378	mRNA polyadenylation	35	2	0.33	0.04234
119	GO:0043631	RNA polyadenylation	35	2	0.33	0.04234
120	GO:0071806	protein transmembrane transport	141	4	1.32	0.04365
121	GO:0034248	regulation of cellular amide metabolic process	276	6	2.58	0.04579
122	GO:0000423	mitophagy	5	1	0.05	0.04591
123	GO:0006105	succinate metabolic process	5	1	0.05	0.04591
124	GO:0008333	endosome to lysosome transport	5	1	0.05	0.04591
125	GO:0008334	histone mRNA metabolic process	5	1	0.05	0.04591
126	GO:0009945	radial axis specification	5	1	0.05	0.04591
127	GO:0010288	response to lead ion	5	1	0.05	0.04591
128	GO:0034247	snoRNA splicing	5	1	0.05	0.04591
129	GO:0034473	U1 snRNA 3'-end processing	5	1	0.05	0.04591
130	GO:0034476	U5 snRNA 3'-end processing	5	1	0.05	0.04591
131	GO:0042350	GDP-L-fucose biosynthetic process	5	1	0.05	0.04591
132	GO:0045948	positive regulation of translational initiation	5	1	0.05	0.04591
133	GO:0046368	GDP-L-fucose metabolic process	5	1	0.05	0.04591
134	GO:0046456	icosanoid biosynthetic process	5	1	0.05	0.04591
135	GO:0080175	phragmoplast microtubule organization	5	1	0.05	0.04591
136	GO:0098787	mRNA cleavage involved in mRNA processing	5	1	0.05	0.04591
137	GO:0098789	pre-mRNA cleavage required for polyadenylation	5	1	0.05	0.04591
138	GO:1902184	negative regulation of shoot apical meristem development	5	1	0.05	0.04591
139	GO:1903533	regulation of protein targeting	5	1	0.05	0.04591
140	GO:0009894	regulation of catabolic process	209	5	1.96	0.04702
141	GO:0006397	mRNA processing	591	10	5.53	0.05192
142	GO:0010017	red or far-red light signaling pathway	91	3	0.85	0.05387
143	GO:0000917	division septum assembly	6	1	0.06	0.05484
144	GO:0006104	succinyl-CoA metabolic process	6	1	0.06	0.05484
145	GO:0006307	DNA dealkylation involved in DNA repair	6	1	0.06	0.05484
146	GO:0009652	thigmotropism	6	1	0.06	0.05484
147	GO:0009786	regulation of asymmetric cell division	6	1	0.06	0.05484
148	GO:0030174	regulation of DNA-dependent DNA replication initiation	6	1	0.06	0.05484
149	GO:0032954	regulation of cytokinetic process	6	1	0.06	0.05484
150	GO:0032955	regulation of division septum assembly	6	1	0.06	0.05484
151	GO:0071042	nuclear polyadenylation-dependent mRNA catabolic process	6	1	0.06	0.05484
152	GO:0071047	polyadenylation-dependent mRNA catabolic process	6	1	0.06	0.05484
153	GO:0090156	cellular sphingolipid homeostasis	6	1	0.06	0.05484
154	GO:0090529	cell septum assembly	6	1	0.06	0.05484
155	GO:1901891	regulation of cell septum assembly	6	1	0.06	0.05484
156	GO:1902475	L-alpha-amino acid transmembrane transport	6	1	0.06	0.05484
157	GO:1904589	regulation of protein import	6	1	0.06	0.05484
158	GO:0006396	RNA processing	1191	17	11.14	0.05513
159	GO:0031123	RNA 3'-end processing	93	3	0.87	0.05678
160	GO:2000024	regulation of leaf development	42	2	0.39	0.05874
161	GO:0065004	protein-DNA complex assembly	156	4	1.46	0.05910
162	GO:0006352	DNA-templated transcription, initiation	95	3	0.89	0.05976
163	GO:0071489	cellular response to red or far red light	95	3	0.89	0.05976
164	GO:0000288	nuclear-transcribed mRNA catabolic process, deadenylation-dependent de...	43	2	0.4	0.06124
165	GO:0031124	mRNA 3'-end processing	43	2	0.4	0.06124
166	GO:0000041	transition metal ion transport	97	3	0.91	0.06282
167	GO:0006402	mRNA catabolic process	160	4	1.5	0.06366
168	GO:0006267	pre-replicative complex assembly involved in nuclear cell cycle DNA re...	7	1	0.07	0.06368
169	GO:0007041	lysosomal transport	7	1	0.07	0.06368
170	GO:0009249	protein lipoylation	7	1	0.07	0.06368
171	GO:0036388	pre-replicative complex assembly	7	1	0.07	0.06368
172	GO:0042759	long-chain fatty acid biosynthetic process	7	1	0.07	0.06368
173	GO:0061912	selective autophagy	7	1	0.07	0.06368
174	GO:0070070	proton-transporting V-type ATPase complex assembly	7	1	0.07	0.06368
175	GO:0070072	vacuolar proton-transporting V-type ATPase complex assembly	7	1	0.07	0.06368
176	GO:0071481	cellular response to X-ray	7	1	0.07	0.06368
177	GO:1902299	pre-replicative complex assembly involved in cell cycle DNA replicatio...	7	1	0.07	0.06368
178	GO:1903829	positive regulation of cellular protein localization	7	1	0.07	0.06368
179	GO:1905157	positive regulation of photosynthesis	7	1	0.07	0.06368
180	GO:0006096	glycolytic process	100	3	0.94	0.06754
181	GO:0006757	ATP generation from ADP	100	3	0.94	0.06754
182	GO:0046031	ADP metabolic process	100	3	0.94	0.06754
183	GO:0009958	positive gravitropism	46	2	0.43	0.06894
184	GO:0043628	ncRNA 3'-end processing	46	2	0.43	0.06894
185	GO:0031329	regulation of cellular catabolic process	165	4	1.54	0.06960
186	GO:0009083	branched-chain amino acid catabolic process	8	1	0.07	0.07244
187	GO:0009855	determination of bilateral symmetry	8	1	0.07	0.07244
188	GO:0010971	positive regulation of G2/M transition of mitotic cell cycle	8	1	0.07	0.07244
189	GO:0034080	CENP-A containing nucleosome assembly	8	1	0.07	0.07244
190	GO:0034755	iron ion transmembrane transport	8	1	0.07	0.07244
191	GO:0044380	protein localization to cytoskeleton	8	1	0.07	0.07244
192	GO:0061641	CENP-A containing chromatin organization	8	1	0.07	0.07244
193	GO:0070534	protein K63-linked ubiquitination	8	1	0.07	0.07244
194	GO:0071480	cellular response to gamma radiation	8	1	0.07	0.07244
195	GO:0072698	protein localization to microtubule cytoskeleton	8	1	0.07	0.07244
196	GO:1902751	positive regulation of cell cycle G2/M phase transition	8	1	0.07	0.07244
197	GO:1903426	regulation of reactive oxygen species biosynthetic process	8	1	0.07	0.07244
198	GO:0009259	ribonucleotide metabolic process	312	6	2.92	0.07358
199	GO:0009135	purine nucleoside diphosphate metabolic process	104	3	0.97	0.07407
200	GO:0009179	purine ribonucleoside diphosphate metabolic process	104	3	0.97	0.07407
201	GO:0070897	transcription preinitiation complex assembly	48	2	0.45	0.07424
202	GO:0009639	response to red or far red light	318	6	2.97	0.07898
203	GO:0019693	ribose phosphate metabolic process	318	6	2.97	0.07898
204	GO:0045324	late endosome to vacuole transport	50	2	0.47	0.07966
205	GO:0070925	organelle assembly	245	5	2.29	0.08075
206	GO:0006165	nucleoside diphosphate phosphorylation	108	3	1.01	0.08088
207	GO:0000050	urea cycle	9	1	0.08	0.08113
208	GO:0006552	leucine catabolic process	9	1	0.08	0.08113
209	GO:0009799	specification of symmetry	9	1	0.08	0.08113
210	GO:0010387	COP9 signalosome assembly	9	1	0.08	0.08113
211	GO:0016237	lysosomal microautophagy	9	1	0.08	0.08113
212	GO:0034727	piecemeal microautophagy of the nucleus	9	1	0.08	0.08113
213	GO:0045038	protein import into chloroplast thylakoid membrane	9	1	0.08	0.08113
214	GO:0060236	regulation of mitotic spindle organization	9	1	0.08	0.08113
215	GO:0090224	regulation of spindle organization	9	1	0.08	0.08113
216	GO:0009185	ribonucleoside diphosphate metabolic process	109	3	1.02	0.08262
217	GO:0044085	cellular component biogenesis	1907	24	17.84	0.08339
218	GO:0006974	cellular response to DNA damage stimulus	482	8	4.51	0.08405
219	GO:0000045	autophagosome assembly	52	2	0.49	0.08521
220	GO:0006623	protein targeting to vacuole	52	2	0.49	0.08521
221	GO:0006890	retrograde vesicle-mediated transport, Golgi to endoplasmic reticulum	52	2	0.49	0.08521
222	GO:0046939	nucleotide phosphorylation	111	3	1.04	0.08616
223	GO:0046942	carboxylic acid transport	112	3	1.05	0.08795
224	GO:0034614	cellular response to reactive oxygen species	53	2	0.5	0.08802
225	GO:0006364	rRNA processing	328	6	3.07	0.08846
226	GO:0009117	nucleotide metabolic process	407	7	3.81	0.08866
227	GO:0000289	nuclear-transcribed mRNA poly(A) tail shortening	10	1	0.09	0.08972
228	GO:0006369	termination of RNA polymerase II transcription	10	1	0.09	0.08972
229	GO:0006446	regulation of translational initiation	10	1	0.09	0.08972
230	GO:0006624	vacuolar protein processing	10	1	0.09	0.08972
231	GO:0015807	L-amino acid transport	10	1	0.09	0.08972
232	GO:0016078	tRNA catabolic process	10	1	0.09	0.08972
233	GO:0019627	urea metabolic process	10	1	0.09	0.08972
234	GO:0031055	chromatin remodeling at centromere	10	1	0.09	0.08972
235	GO:0032506	cytokinetic process	10	1	0.09	0.08972
236	GO:0042371	vitamin K biosynthetic process	10	1	0.09	0.08972
237	GO:0042372	phylloquinone biosynthetic process	10	1	0.09	0.08972
238	GO:0042373	vitamin K metabolic process	10	1	0.09	0.08972
239	GO:0042374	phylloquinone metabolic process	10	1	0.09	0.08972
240	GO:0048446	petal morphogenesis	10	1	0.09	0.08972
241	GO:0071038	nuclear polyadenylation-dependent tRNA catabolic process	10	1	0.09	0.08972
242	GO:0090153	regulation of sphingolipid biosynthetic process	10	1	0.09	0.08972
243	GO:0106354	tRNA surveillance	10	1	0.09	0.08972
244	GO:1901004	ubiquinone-6 metabolic process	10	1	0.09	0.08972
245	GO:1901006	ubiquinone-6 biosynthetic process	10	1	0.09	0.08972
246	GO:0051052	regulation of DNA metabolic process	113	3	1.06	0.08975
247	GO:0071478	cellular response to radiation	181	4	1.69	0.09044
248	GO:0006004	fucose metabolic process	54	2	0.51	0.09087
249	GO:0006367	transcription initiation from RNA polymerase II promoter	54	2	0.51	0.09087
250	GO:0042181	ketone biosynthetic process	54	2	0.51	0.09087
251	GO:1901661	quinone metabolic process	54	2	0.51	0.09087
252	GO:1901663	quinone biosynthetic process	54	2	0.51	0.09087
253	GO:0016072	rRNA metabolic process	331	6	3.1	0.09142
254	GO:0006865	amino acid transport	114	3	1.07	0.09157
255	GO:0010629	negative regulation of gene expression	493	8	4.61	0.09270
256	GO:0022607	cellular component assembly	1191	16	11.14	0.09324
257	GO:0045595	regulation of cell differentiation	55	2	0.51	0.09374
258	GO:1903825	organic acid transmembrane transport	116	3	1.09	0.09526
259	GO:1905039	carboxylic acid transmembrane transport	116	3	1.09	0.09526
260	GO:0044237	cellular metabolic process	13969	140	130.68	0.09605
261	GO:0042254	ribosome biogenesis	498	8	4.66	0.09680
262	GO:0007033	vacuole organization	117	3	1.09	0.09713
263	GO:0015994	chlorophyll metabolic process	117	3	1.09	0.09713
264	GO:0017038	protein import	186	4	1.74	0.09751
265	GO:0009560	embryo sac egg cell differentiation	11	1	0.1	0.09824
266	GO:0010165	response to X-ray	11	1	0.1	0.09824
267	GO:0015729	oxaloacetate transport	11	1	0.1	0.09824
268	GO:0019676	ammonia assimilation cycle	11	1	0.1	0.09824
269	GO:0032465	regulation of cytokinesis	11	1	0.1	0.09824
270	GO:0044804	autophagy of nucleus	11	1	0.1	0.09824
271	GO:1905038	regulation of membrane lipid metabolic process	11	1	0.1	0.09824
272	GO:1905614	negative regulation of developmental vegetative growth	11	1	0.1	0.09824
273	GO:1905622	negative regulation of leaf development	11	1	0.1	0.09824
274	GO:0006753	nucleoside phosphate metabolic process	418	7	3.91	0.09853
275	GO:0009132	nucleoside diphosphate metabolic process	118	3	1.1	0.09901
276	GO:0031331	positive regulation of cellular catabolic process	118	3	1.1	0.09901
277	GO:0018215	protein phosphopantetheinylation	188	4	1.76	0.10040
278	GO:0006401	RNA catabolic process	190	4	1.78	0.10334
279	GO:0000459	exonucleolytic trimming involved in rRNA processing	12	1	0.11	0.10668
280	GO:0000467	exonucleolytic trimming to generate mature 3'-end of 5.8S rRNA from tr...	12	1	0.11	0.10668
281	GO:0006336	DNA replication-independent nucleosome assembly	12	1	0.11	0.10668
282	GO:0006646	phosphatidylethanolamine biosynthetic process	12	1	0.11	0.10668
283	GO:0046337	phosphatidylethanolamine metabolic process	12	1	0.11	0.10668
284	GO:0071423	malate transmembrane transport	12	1	0.11	0.10668
285	GO:1900032	regulation of trichome patterning	12	1	0.11	0.10668
286	GO:1900033	negative regulation of trichome patterning	12	1	0.11	0.10668
287	GO:0009896	positive regulation of catabolic process	122	3	1.14	0.10668
288	GO:0034470	ncRNA processing	510	8	4.77	0.10706
289	GO:0034613	cellular protein localization	858	12	8.03	0.10843
290	GO:0072665	protein localization to vacuole	60	2	0.56	0.10846
291	GO:0072666	establishment of protein localization to vacuole	60	2	0.56	0.10846
292	GO:0009640	photomorphogenesis	123	3	1.15	0.10864
293	GO:0000398	mRNA splicing, via spliceosome	269	5	2.52	0.10883
294	GO:0042440	pigment metabolic process	269	5	2.52	0.10883
295	GO:0010608	posttranscriptional regulation of gene expression	429	7	4.01	0.10898
296	GO:0015849	organic acid transport	195	4	1.82	0.11085
297	GO:0006281	DNA repair	432	7	4.04	0.11193
298	GO:0000956	nuclear-transcribed mRNA catabolic process	125	3	1.17	0.11259
299	GO:0006417	regulation of translation	272	5	2.54	0.11264
300	GO:0010467	gene expression	5251	57	49.12	0.11334
301	GO:0055072	iron ion homeostasis	62	2	0.58	0.11451
302	GO:0007034	vacuolar transport	126	3	1.18	0.11458
303	GO:0006074	(1->3)-beta-D-glucan metabolic process	13	1	0.12	0.11505
304	GO:0006075	(1->3)-beta-D-glucan biosynthetic process	13	1	0.12	0.11505
305	GO:0006271	DNA strand elongation involved in DNA replication	13	1	0.12	0.11505
306	GO:0006616	SRP-dependent cotranslational protein targeting to membrane, transloca...	13	1	0.12	0.11505
307	GO:0006690	icosanoid metabolic process	13	1	0.12	0.11505
308	GO:0010100	negative regulation of photomorphogenesis	13	1	0.12	0.11505
309	GO:0015812	gamma-aminobutyric acid transport	13	1	0.12	0.11505
310	GO:0015937	coenzyme A biosynthetic process	13	1	0.12	0.11505
311	GO:0032365	intracellular lipid transport	13	1	0.12	0.11505
312	GO:0034497	protein localization to phagophore assembly site	13	1	0.12	0.11505
313	GO:0043634	polyadenylation-dependent ncRNA catabolic process	13	1	0.12	0.11505
314	GO:0045900	negative regulation of translational elongation	13	1	0.12	0.11505
315	GO:0051222	positive regulation of protein transport	13	1	0.12	0.11505
316	GO:0061158	3'-UTR-mediated mRNA destabilization	13	1	0.12	0.11505
317	GO:0070071	proton-transporting two-sector ATPase complex assembly	13	1	0.12	0.11505
318	GO:0071029	nuclear ncRNA surveillance	13	1	0.12	0.11505
319	GO:0071035	nuclear polyadenylation-dependent rRNA catabolic process	13	1	0.12	0.11505
320	GO:0071046	nuclear polyadenylation-dependent ncRNA catabolic process	13	1	0.12	0.11505
321	GO:0071479	cellular response to ionizing radiation	13	1	0.12	0.11505
322	GO:0090316	positive regulation of intracellular protein transport	13	1	0.12	0.11505
323	GO:1901989	positive regulation of cell cycle phase transition	13	1	0.12	0.11505
324	GO:1901992	positive regulation of mitotic cell cycle phase transition	13	1	0.12	0.11505
325	GO:1904951	positive regulation of establishment of protein localization	13	1	0.12	0.11505
326	GO:0000027	ribosomal large subunit assembly	63	2	0.59	0.11757
327	GO:0043666	regulation of phosphoprotein phosphatase activity	64	2	0.6	0.12065
328	GO:0006631	fatty acid metabolic process	359	6	3.36	0.12158
329	GO:0006880	intracellular sequestering of iron ion	14	1	0.13	0.12333
330	GO:0009051	pentose-phosphate shunt, oxidative branch	14	1	0.13	0.12333
331	GO:0022616	DNA strand elongation	14	1	0.13	0.12333
332	GO:0032388	positive regulation of intracellular transport	14	1	0.13	0.12333
333	GO:0034475	U4 snRNA 3'-end processing	14	1	0.13	0.12333
334	GO:0034764	positive regulation of transmembrane transport	14	1	0.13	0.12333
335	GO:0048629	trichome patterning	14	1	0.13	0.12333
336	GO:0097577	sequestering of iron ion	14	1	0.13	0.12333
337	GO:1902290	positive regulation of defense response to oomycetes	14	1	0.13	0.12333
338	GO:1903830	magnesium ion transmembrane transport	14	1	0.13	0.12333
339	GO:1905613	regulation of developmental vegetative growth	14	1	0.13	0.12333
340	GO:0009846	pollen germination	65	2	0.61	0.12375
341	GO:0009150	purine ribonucleotide metabolic process	282	5	2.64	0.12579
342	GO:0022613	ribonucleoprotein complex biogenesis	620	9	5.8	0.12873
343	GO:0034660	ncRNA metabolic process	621	9	5.81	0.12963
344	GO:0009942	longitudinal axis specification	15	1	0.14	0.13154
345	GO:0010483	pollen tube reception	15	1	0.14	0.13154
346	GO:0030026	cellular manganese ion homeostasis	15	1	0.14	0.13154
347	GO:0043633	polyadenylation-dependent RNA catabolic process	15	1	0.14	0.13154
348	GO:0010119	regulation of stomatal movement	135	3	1.26	0.13312
349	GO:0007602	phototransduction	68	2	0.64	0.13316
350	GO:0009585	red, far-red light phototransduction	68	2	0.64	0.13316
351	GO:1903311	regulation of mRNA metabolic process	136	3	1.27	0.13524
352	GO:0031407	oxylipin metabolic process	69	2	0.65	0.13633
353	GO:0031408	oxylipin biosynthetic process	69	2	0.65	0.13633
354	GO:0035304	regulation of protein dephosphorylation	69	2	0.65	0.13633
355	GO:0046034	ATP metabolic process	211	4	1.97	0.13643
356	GO:0000375	RNA splicing, via transesterification reactions	291	5	2.72	0.13820
357	GO:0000377	RNA splicing, via transesterification reactions with bulged adenosine ...	291	5	2.72	0.13820
358	GO:0046700	heterocycle catabolic process	291	5	2.72	0.13820
359	GO:0009583	detection of light stimulus	70	2	0.65	0.13952
360	GO:0006325	chromatin organization	374	6	3.5	0.13954
361	GO:0006163	purine nucleotide metabolic process	292	5	2.73	0.13962
362	GO:0009099	valine biosynthetic process	16	1	0.15	0.13967
363	GO:0010332	response to gamma radiation	16	1	0.15	0.13967
364	GO:0034724	DNA replication-independent nucleosome organization	16	1	0.15	0.13967
365	GO:0042761	very long-chain fatty acid biosynthetic process	16	1	0.15	0.13967
366	GO:0071028	nuclear mRNA surveillance	16	1	0.15	0.13967
367	GO:0071732	cellular response to nitric oxide	16	1	0.15	0.13967
368	GO:1900057	positive regulation of leaf senescence	16	1	0.15	0.13967
369	GO:0006886	intracellular protein transport	722	10	6.75	0.14088
370	GO:0070727	cellular macromolecule localization	903	12	8.45	0.14128
371	GO:0042273	ribosomal large subunit biogenesis	139	3	1.3	0.14167
372	GO:0043603	cellular amide metabolic process	1368	17	12.8	0.14204
373	GO:0032482	Rab protein signal transduction	71	2	0.66	0.14272
374	GO:0006633	fatty acid biosynthetic process	216	4	2.02	0.14487
375	GO:0010118	stomatal movement	216	4	2.02	0.14487
376	GO:0010921	regulation of phosphatase activity	72	2	0.67	0.14594
377	GO:0045926	negative regulation of growth	72	2	0.67	0.14594
378	GO:0046916	cellular transition metal ion homeostasis	72	2	0.67	0.14594
379	GO:0006090	pyruvate metabolic process	141	3	1.32	0.14602
380	GO:0016070	RNA metabolic process	4437	48	41.51	0.14763
381	GO:0000338	protein deneddylation	17	1	0.16	0.14772
382	GO:0001676	long-chain fatty acid metabolic process	17	1	0.16	0.14772
383	GO:0006301	postreplication repair	17	1	0.16	0.14772
384	GO:0031110	regulation of microtubule polymerization or depolymerization	17	1	0.16	0.14772
385	GO:0042753	positive regulation of circadian rhythm	17	1	0.16	0.14772
386	GO:0046513	ceramide biosynthetic process	17	1	0.16	0.14772
387	GO:0051781	positive regulation of cell division	17	1	0.16	0.14772
388	GO:1990542	mitochondrial transmembrane transport	73	2	0.68	0.14917
389	GO:0044270	cellular nitrogen compound catabolic process	299	5	2.8	0.14968
390	GO:0010218	response to far red light	74	2	0.69	0.15242
391	GO:0051246	regulation of protein metabolic process	737	10	6.89	0.15438
392	GO:0007051	spindle organization	75	2	0.7	0.15569
393	GO:0048444	floral organ morphogenesis	75	2	0.7	0.15569
394	GO:0000578	embryonic axis specification	18	1	0.17	0.15570
395	GO:0006122	mitochondrial electron transport, ubiquinol to cytochrome c	18	1	0.17	0.15570
396	GO:0010117	photoprotection	18	1	0.17	0.15570
397	GO:0010358	leaf shaping	18	1	0.17	0.15570
398	GO:0019430	removal of superoxide radicals	18	1	0.17	0.15570
399	GO:0034508	centromere complex assembly	18	1	0.17	0.15570
400	GO:0035999	tetrahydrofolate interconversion	18	1	0.17	0.15570
401	GO:0051238	sequestering of metal ion	18	1	0.17	0.15570
402	GO:0071421	manganese ion transmembrane transport	18	1	0.17	0.15570
403	GO:0071450	cellular response to oxygen radical	18	1	0.17	0.15570
404	GO:0071451	cellular response to superoxide	18	1	0.17	0.15570
405	GO:0071731	response to nitric oxide	18	1	0.17	0.15570
406	GO:0030001	metal ion transport	475	7	4.44	0.15867
407	GO:0032269	negative regulation of cellular protein metabolic process	224	4	2.1	0.15880
408	GO:0034622	cellular protein-containing complex assembly	742	10	6.94	0.15902
409	GO:0006091	generation of precursor metabolites and energy	652	9	6.1	0.15911
410	GO:0006303	double-strand break repair via nonhomologous end joining	19	1	0.18	0.16360
411	GO:0015936	coenzyme A metabolic process	19	1	0.18	0.16360
412	GO:0019740	nitrogen utilization	19	1	0.18	0.16360
413	GO:0031125	rRNA 3'-end processing	19	1	0.18	0.16360
414	GO:0033206	meiotic cytokinesis	19	1	0.18	0.16360
415	GO:0034427	nuclear-transcribed mRNA catabolic process, exonucleolytic, 3'-5'	19	1	0.18	0.16360
416	GO:0034472	snRNA 3'-end processing	19	1	0.18	0.16360
417	GO:0035435	phosphate ion transmembrane transport	19	1	0.18	0.16360
418	GO:0055071	manganese ion homeostasis	19	1	0.18	0.16360
419	GO:1902456	regulation of stomatal opening	19	1	0.18	0.16360
420	GO:0046148	pigment biosynthetic process	227	4	2.12	0.16415
421	GO:0034655	nucleobase-containing compound catabolic process	229	4	2.14	0.16775
422	GO:0035303	regulation of dephosphorylation	79	2	0.74	0.16887
423	GO:0006551	leucine metabolic process	20	1	0.19	0.17144
424	GO:0006826	iron ion transport	20	1	0.19	0.17144
425	GO:0010161	red light signaling pathway	20	1	0.19	0.17144
426	GO:0031126	sno(s)RNA 3'-end processing	20	1	0.19	0.17144
427	GO:0033157	regulation of intracellular protein transport	20	1	0.19	0.17144
428	GO:0033260	nuclear DNA replication	20	1	0.19	0.17144
429	GO:0045931	positive regulation of mitotic cell cycle	20	1	0.19	0.17144
430	GO:0071027	nuclear RNA surveillance	20	1	0.19	0.17144
431	GO:0051641	cellular localization	1224	15	11.45	0.17358
432	GO:0015711	organic anion transport	154	3	1.44	0.17526
433	GO:0032508	DNA duplex unwinding	81	2	0.76	0.17553
434	GO:0016197	endosomal transport	82	2	0.77	0.17887
435	GO:0032392	DNA geometric change	82	2	0.77	0.17887
436	GO:0051302	regulation of cell division	82	2	0.77	0.17887
437	GO:0006825	copper ion transport	21	1	0.2	0.17919
438	GO:0032981	mitochondrial respiratory chain complex I assembly	21	1	0.2	0.17919
439	GO:0043928	exonucleolytic catabolism of deadenylated mRNA	21	1	0.2	0.17919
440	GO:0051055	negative regulation of lipid biosynthetic process	21	1	0.2	0.17919
441	GO:0051223	regulation of protein transport	21	1	0.2	0.17919
442	GO:0070201	regulation of establishment of protein localization	21	1	0.2	0.17919
443	GO:0071025	RNA surveillance	21	1	0.2	0.17919
444	GO:0046907	intracellular transport	950	12	8.89	0.18069
445	GO:0065003	protein-containing complex assembly	858	11	8.03	0.18178
446	GO:0043170	macromolecule metabolic process	11024	110	103.13	0.18441
447	GO:0000303	response to superoxide	22	1	0.21	0.18688
448	GO:0000305	response to oxygen radical	22	1	0.21	0.18688
449	GO:0006526	arginine biosynthetic process	22	1	0.21	0.18688
450	GO:0006801	superoxide metabolic process	22	1	0.21	0.18688
451	GO:0009704	de-etiolation	22	1	0.21	0.18688
452	GO:0010093	specification of floral organ identity	22	1	0.21	0.18688
453	GO:0016075	rRNA catabolic process	22	1	0.21	0.18688
454	GO:0044030	regulation of DNA methylation	22	1	0.21	0.18688
455	GO:1902288	regulation of defense response to oomycetes	22	1	0.21	0.18688
456	GO:1990069	stomatal opening	22	1	0.21	0.18688
457	GO:0051248	negative regulation of protein metabolic process	240	4	2.25	0.18803
458	GO:0009581	detection of external stimulus	85	2	0.8	0.18897
459	GO:0009582	detection of abiotic stimulus	85	2	0.8	0.18897
460	GO:0015995	chlorophyll biosynthetic process	85	2	0.8	0.18897
461	GO:0045333	cellular respiration	162	3	1.52	0.19400
462	GO:0098656	anion transmembrane transport	162	3	1.52	0.19400
463	GO:0072521	purine-containing compound metabolic process	328	5	3.07	0.19436
464	GO:0000038	very long-chain fatty acid metabolic process	23	1	0.22	0.19449
465	GO:0006828	manganese ion transport	23	1	0.22	0.19449
466	GO:0007292	female gamete generation	23	1	0.22	0.19449
467	GO:0010345	suberin biosynthetic process	23	1	0.22	0.19449
468	GO:0010582	floral meristem determinacy	23	1	0.22	0.19449
469	GO:0045833	negative regulation of lipid metabolic process	23	1	0.22	0.19449
470	GO:0072350	tricarboxylic acid metabolic process	23	1	0.22	0.19449
471	GO:1902183	regulation of shoot apical meristem development	23	1	0.22	0.19449
472	GO:0043604	amide biosynthetic process	1155	14	10.8	0.19459
473	GO:0006575	cellular modified amino acid metabolic process	164	3	1.53	0.19876
474	GO:0006612	protein targeting to membrane	88	2	0.82	0.19914
475	GO:0000919	cell plate assembly	24	1	0.22	0.20204
476	GO:0006002	fructose 6-phosphate metabolic process	24	1	0.22	0.20204
477	GO:0016074	sno(s)RNA metabolic process	24	1	0.22	0.20204
478	GO:0034661	ncRNA catabolic process	24	1	0.22	0.20204
479	GO:0043144	sno(s)RNA processing	24	1	0.22	0.20204
480	GO:0043173	nucleotide salvage	24	1	0.22	0.20204
481	GO:0071491	cellular response to red light	24	1	0.22	0.20204
482	GO:0090701	specification of plant organ identity	24	1	0.22	0.20204
483	GO:1902170	cellular response to reactive nitrogen species	24	1	0.22	0.20204
484	GO:2000033	regulation of seed dormancy process	24	1	0.22	0.20204
485	GO:0009408	response to heat	333	5	3.12	0.20250
486	GO:1901293	nucleoside phosphate biosynthetic process	249	4	2.33	0.20519
487	GO:0006414	translational elongation	90	2	0.84	0.20595
488	GO:0032268	regulation of cellular protein metabolic process	697	9	6.52	0.20708
489	GO:0071482	cellular response to light stimulus	168	3	1.57	0.20837
490	GO:0072593	reactive oxygen species metabolic process	251	4	2.35	0.20906
491	GO:0033865	nucleoside bisphosphate metabolic process	91	2	0.85	0.20937
492	GO:0033875	ribonucleoside bisphosphate metabolic process	91	2	0.85	0.20937
493	GO:0034032	purine nucleoside bisphosphate metabolic process	91	2	0.85	0.20937
494	GO:2000377	regulation of reactive oxygen species metabolic process	91	2	0.85	0.20937
495	GO:0006549	isoleucine metabolic process	25	1	0.23	0.20951
496	GO:0006896	Golgi to vacuole transport	25	1	0.23	0.20951
497	GO:0007163	establishment or maintenance of cell polarity	25	1	0.23	0.20951
498	GO:0009097	isoleucine biosynthetic process	25	1	0.23	0.20951
499	GO:0010022	meristem determinacy	25	1	0.23	0.20951
500	GO:0015996	chlorophyll catabolic process	25	1	0.23	0.20951

## Sheet: Circ_ORL_Quantile_97.5%_eQTLsPo
	GO.ID	Term	Annotated	Significant	Expected	classicFisher
1	GO:0010677	negative regulation of cellular carbohydrate metabolic process	6	3	0.06	1.7e-05
2	GO:0006111	regulation of gluconeogenesis	2	2	0.02	9.3e-05
3	GO:0010906	regulation of glucose metabolic process	2	2	0.02	9.3e-05
4	GO:0045721	negative regulation of gluconeogenesis	2	2	0.02	9.3e-05
5	GO:0045912	negative regulation of carbohydrate metabolic process	11	3	0.11	0.00014
6	GO:0006949	syncytium formation	17	3	0.16	0.00055
7	GO:2000037	regulation of stomatal complex patterning	4	2	0.04	0.00055
8	GO:0043622	cortical microtubule organization	45	4	0.44	0.00093
9	GO:0006571	tyrosine biosynthetic process	6	2	0.06	0.00136
10	GO:0006890	retrograde vesicle-mediated transport, Golgi to endoplasmic reticulum	52	4	0.5	0.00160
11	GO:0000184	nuclear-transcribed mRNA catabolic process, nonsense-mediated decay	56	4	0.54	0.00211
12	GO:0030865	cortical cytoskeleton organization	57	4	0.55	0.00225
13	GO:0009152	purine ribonucleotide biosynthetic process	138	6	1.34	0.00228
14	GO:0062014	negative regulation of small molecule metabolic process	28	3	0.27	0.00245
15	GO:0006164	purine nucleotide biosynthetic process	144	6	1.39	0.00282
16	GO:1902806	regulation of cell cycle G1/S phase transition	9	2	0.09	0.00321
17	GO:0031122	cytoplasmic microtubule organization	64	4	0.62	0.00344
18	GO:0019243	methylglyoxal catabolic process to D-lactate via S-lactoyl-glutathione	10	2	0.1	0.00399
19	GO:0061727	methylglyoxal catabolic process to lactate	10	2	0.1	0.00399
20	GO:0072522	purine-containing compound biosynthetic process	155	6	1.5	0.00405
21	GO:0090630	activation of GTPase activity	34	3	0.33	0.00429
22	GO:0016192	vesicle-mediated transport	650	14	6.29	0.00451
23	GO:0006402	mRNA catabolic process	160	6	1.55	0.00473
24	GO:0009438	methylglyoxal metabolic process	12	2	0.12	0.00577
25	GO:0042182	ketone catabolic process	12	2	0.12	0.00577
26	GO:0051596	methylglyoxal catabolic process	12	2	0.12	0.00577
27	GO:0009260	ribonucleotide biosynthetic process	169	6	1.64	0.00614
28	GO:0042147	retrograde transport, endosome to Golgi	39	3	0.38	0.00632
29	GO:0009095	aromatic amino acid family biosynthetic process, prephenate pathway	13	2	0.13	0.00678
30	GO:0010375	stomatal complex patterning	13	2	0.13	0.00678
31	GO:0016123	xanthophyll biosynthetic process	13	2	0.13	0.00678
32	GO:0046185	aldehyde catabolic process	13	2	0.13	0.00678
33	GO:0046390	ribose phosphate biosynthetic process	175	6	1.69	0.00725
34	GO:0006081	cellular aldehyde metabolic process	79	4	0.76	0.00728
35	GO:0006109	regulation of carbohydrate metabolic process	80	4	0.77	0.00760
36	GO:0016482	cytosolic transport	43	3	0.42	0.00830
37	GO:0010444	guard mother cell differentiation	15	2	0.15	0.00901
38	GO:0007039	protein catabolic process in the vacuole	1	1	0.01	0.00968
39	GO:0007622	rhythmic behavior	1	1	0.01	0.00968
40	GO:0042794	plastid rRNA transcription	1	1	0.01	0.00968
41	GO:0048512	circadian behavior	1	1	0.01	0.00968
42	GO:0003002	regionalization	247	7	2.39	0.01048
43	GO:0006401	RNA catabolic process	190	6	1.84	0.01062
44	GO:0010675	regulation of cellular carbohydrate metabolic process	49	3	0.47	0.01187
45	GO:0044843	cell cycle G1/S phase transition	18	2	0.17	0.01288
46	GO:0072521	purine-containing compound metabolic process	328	8	3.17	0.01487
47	GO:0032875	regulation of DNA endoreduplication	55	3	0.53	0.01621
48	GO:0000226	microtubule cytoskeleton organization	209	6	2.02	0.01633
49	GO:0044248	cellular catabolic process	1735	26	16.79	0.01721
50	GO:0006570	tyrosine metabolic process	21	2	0.2	0.01734
51	GO:0097435	supramolecular fiber organization	216	6	2.09	0.01889
52	GO:0003376	sphingosine-1-phosphate receptor signaling pathway	2	1	0.02	0.01926
53	GO:0007040	lysosome organization	2	1	0.02	0.01926
54	GO:0010323	negative regulation of isopentenyl diphosphate biosynthetic process, m...	2	1	0.02	0.01926
55	GO:0010372	positive regulation of gibberellin biosynthetic process	2	1	0.02	0.01926
56	GO:0010635	regulation of mitochondrial fusion	2	1	0.02	0.01926
57	GO:0010636	positive regulation of mitochondrial fusion	2	1	0.02	0.01926
58	GO:0010822	positive regulation of mitochondrion organization	2	1	0.02	0.01926
59	GO:0032258	cytoplasm to vacuole transport by the Cvt pathway	2	1	0.02	0.01926
60	GO:0034970	histone H3-R2 methylation	2	1	0.02	0.01926
61	GO:0034971	histone H3-R17 methylation	2	1	0.02	0.01926
62	GO:0034972	histone H3-R26 methylation	2	1	0.02	0.01926
63	GO:0042966	biotin carboxyl carrier protein biosynthetic process	2	1	0.02	0.01926
64	GO:0045761	regulation of adenylate cyclase activity	2	1	0.02	0.01926
65	GO:0048311	mitochondrion distribution	2	1	0.02	0.01926
66	GO:0048312	intracellular distribution of mitochondria	2	1	0.02	0.01926
67	GO:0051339	regulation of lyase activity	2	1	0.02	0.01926
68	GO:0071072	negative regulation of phospholipid biosynthetic process	2	1	0.02	0.01926
69	GO:0080179	1-methylguanosine metabolic process	2	1	0.02	0.01926
70	GO:0090520	sphingolipid mediated signaling pathway	2	1	0.02	0.01926
71	GO:1903726	negative regulation of phospholipid metabolic process	2	1	0.02	0.01926
72	GO:1904821	chloroplast disassembly	2	1	0.02	0.01926
73	GO:0009955	adaxial/abaxial pattern specification	59	3	0.57	0.01953
74	GO:0009150	purine ribonucleotide metabolic process	282	7	2.73	0.02026
75	GO:0009145	purine nucleoside triphosphate biosynthetic process	61	3	0.59	0.02132
76	GO:0009205	purine ribonucleoside triphosphate metabolic process	61	3	0.59	0.02132
77	GO:0009206	purine ribonucleoside triphosphate biosynthetic process	61	3	0.59	0.02132
78	GO:0006089	lactate metabolic process	24	2	0.23	0.02237
79	GO:0019288	isopentenyl diphosphate biosynthetic process, methylerythritol 4-phosp...	24	2	0.23	0.02237
80	GO:0046246	terpene biosynthetic process	24	2	0.23	0.02237
81	GO:0006163	purine nucleotide metabolic process	292	7	2.83	0.02395
82	GO:0007163	establishment or maintenance of cell polarity	25	2	0.24	0.02416
83	GO:0010440	stomatal lineage progression	25	2	0.24	0.02416
84	GO:0034655	nucleobase-containing compound catabolic process	229	6	2.22	0.02433
85	GO:0009144	purine nucleoside triphosphate metabolic process	65	3	0.63	0.02516
86	GO:0007389	pattern specification process	296	7	2.86	0.02555
87	GO:0005996	monosaccharide metabolic process	235	6	2.27	0.02716
88	GO:0007010	cytoskeleton organization	368	8	3.56	0.02731
89	GO:0019318	hexose metabolic process	175	5	1.69	0.02792
90	GO:0090329	regulation of DNA-dependent DNA replication	68	3	0.66	0.02827
91	GO:0006850	mitochondrial pyruvate transmembrane transport	3	1	0.03	0.02875
92	GO:0007610	behavior	3	1	0.03	0.02875
93	GO:0009650	UV protection	3	1	0.03	0.02875
94	GO:1901016	regulation of potassium ion transmembrane transporter activity	3	1	0.03	0.02875
95	GO:1901979	regulation of inward rectifier potassium channel activity	3	1	0.03	0.02875
96	GO:2001257	regulation of cation channel activity	3	1	0.03	0.02875
97	GO:0006448	regulation of translational elongation	28	2	0.27	0.02987
98	GO:0044265	cellular macromolecule catabolic process	903	15	8.74	0.02988
99	GO:0009165	nucleotide biosynthetic process	242	6	2.34	0.03073
100	GO:0009199	ribonucleoside triphosphate metabolic process	71	3	0.69	0.03158
101	GO:0009201	ribonucleoside triphosphate biosynthetic process	71	3	0.69	0.03158
102	GO:0009259	ribonucleotide metabolic process	312	7	3.02	0.03266
103	GO:0000956	nuclear-transcribed mRNA catabolic process	125	4	1.21	0.03340
104	GO:0000070	mitotic sister chromatid segregation	73	3	0.71	0.03389
105	GO:0016122	xanthophyll metabolic process	30	2	0.29	0.03395
106	GO:0019682	glyceraldehyde-3-phosphate metabolic process	30	2	0.29	0.03395
107	GO:0035384	thioester biosynthetic process	30	2	0.29	0.03395
108	GO:0071616	acyl-CoA biosynthetic process	30	2	0.29	0.03395
109	GO:1901293	nucleoside phosphate biosynthetic process	249	6	2.41	0.03460
110	GO:0007017	microtubule-based process	317	7	3.07	0.03513
111	GO:0051649	establishment of localization in cell	1004	16	9.72	0.03516
112	GO:0019693	ribose phosphate metabolic process	318	7	3.08	0.03564
113	GO:0006904	vesicle docking involved in exocytosis	31	2	0.3	0.03606
114	GO:0140029	exocytic process	31	2	0.3	0.03606
115	GO:0001558	regulation of cell growth	129	4	1.25	0.03684
116	GO:0000957	mitochondrial RNA catabolic process	4	1	0.04	0.03815
117	GO:0000958	mitochondrial mRNA catabolic process	4	1	0.04	0.03815
118	GO:0006522	alanine metabolic process	4	1	0.04	0.03815
119	GO:0006524	alanine catabolic process	4	1	0.04	0.03815
120	GO:0006657	CDP-choline pathway	4	1	0.04	0.03815
121	GO:0009078	pyruvate family amino acid metabolic process	4	1	0.04	0.03815
122	GO:0009080	pyruvate family amino acid catabolic process	4	1	0.04	0.03815
123	GO:0015690	aluminum cation transport	4	1	0.04	0.03815
124	GO:0031279	regulation of cyclase activity	4	1	0.04	0.03815
125	GO:0032264	IMP salvage	4	1	0.04	0.03815
126	GO:0035344	hypoxanthine transport	4	1	0.04	0.03815
127	GO:0042851	L-alanine metabolic process	4	1	0.04	0.03815
128	GO:0042853	L-alanine catabolic process	4	1	0.04	0.03815
129	GO:0046740	transport of virus in host, cell to cell	4	1	0.04	0.03815
130	GO:0060858	vesicle-mediated transport involved in floral organ abscission	4	1	0.04	0.03815
131	GO:0098702	adenine import across plasma membrane	4	1	0.04	0.03815
132	GO:0098710	guanine import across plasma membrane	4	1	0.04	0.03815
133	GO:0098721	uracil import across plasma membrane	4	1	0.04	0.03815
134	GO:1901333	positive regulation of lateral root development	4	1	0.04	0.03815
135	GO:1901475	pyruvate transmembrane transport	4	1	0.04	0.03815
136	GO:1902586	multi-organism intercellular transport	4	1	0.04	0.03815
137	GO:1903716	guanine transmembrane transport	4	1	0.04	0.03815
138	GO:1903791	uracil transmembrane transport	4	1	0.04	0.03815
139	GO:1904082	pyrimidine nucleobase transmembrane transport	4	1	0.04	0.03815
140	GO:0000387	spliceosomal snRNP assembly	32	2	0.31	0.03823
141	GO:1901137	carbohydrate derivative biosynthetic process	618	11	5.98	0.03871
142	GO:0009073	aromatic amino acid family biosynthetic process	77	3	0.75	0.03877
143	GO:0009142	nucleoside triphosphate biosynthetic process	78	3	0.75	0.04004
144	GO:0043547	positive regulation of GTPase activity	79	3	0.76	0.04133
145	GO:0071805	potassium ion transmembrane transport	79	3	0.76	0.04133
146	GO:0006275	regulation of DNA replication	80	3	0.77	0.04265
147	GO:0044347	cell wall polysaccharide catabolic process	34	2	0.33	0.04270
148	GO:0043085	positive regulation of catalytic activity	263	6	2.55	0.04324
149	GO:0042023	DNA endoreduplication	81	3	0.78	0.04398
150	GO:0046364	monosaccharide biosynthetic process	81	3	0.78	0.04398
151	GO:0009127	purine nucleoside monophosphate biosynthetic process	35	2	0.34	0.04500
152	GO:0009168	purine ribonucleoside monophosphate biosynthetic process	35	2	0.34	0.04500
153	GO:0016197	endosomal transport	82	3	0.79	0.04534
154	GO:0043087	regulation of GTPase activity	82	3	0.79	0.04534
155	GO:0009240	isopentenyl diphosphate biosynthetic process	36	2	0.35	0.04735
156	GO:0019747	regulation of isoprenoid metabolic process	36	2	0.35	0.04735
157	GO:0046490	isopentenyl diphosphate metabolic process	36	2	0.35	0.04735
158	GO:0006423	cysteinyl-tRNA aminoacylation	5	1	0.05	0.04746
159	GO:0008053	mitochondrial fusion	5	1	0.05	0.04746
160	GO:0016120	carotene biosynthetic process	5	1	0.05	0.04746
161	GO:0016487	farnesol metabolic process	5	1	0.05	0.04746
162	GO:0035652	clathrin-coated vesicle cargo loading	5	1	0.05	0.04746
163	GO:0048358	mucilage pectin biosynthetic process	5	1	0.05	0.04746
164	GO:0050878	regulation of body fluid levels	5	1	0.05	0.04746
165	GO:0050891	multicellular organismal water homeostasis	5	1	0.05	0.04746
166	GO:0070262	peptidyl-serine dephosphorylation	5	1	0.05	0.04746
167	GO:0080175	phragmoplast microtubule organization	5	1	0.05	0.04746
168	GO:1903578	regulation of ATP metabolic process	5	1	0.05	0.04746
169	GO:1904823	purine nucleobase transmembrane transport	5	1	0.05	0.04746
170	GO:0006979	response to oxidative stress	641	11	6.2	0.04809
171	GO:0006886	intracellular protein transport	722	12	6.99	0.04890
172	GO:0051641	cellular localization	1224	18	11.85	0.05107
173	GO:0010629	negative regulation of gene expression	493	9	4.77	0.05121
174	GO:0051640	organelle localization	208	5	2.01	0.05207
175	GO:0009944	polarity specification of adaxial/abaxial axis	38	2	0.37	0.05219
176	GO:0051234	establishment of localization	3584	44	34.68	0.05306
177	GO:0044093	positive regulation of molecular function	278	6	2.69	0.05388
178	GO:0009126	purine nucleoside monophosphate metabolic process	39	2	0.38	0.05467
179	GO:0009167	purine ribonucleoside monophosphate metabolic process	39	2	0.38	0.05467
180	GO:2000070	regulation of response to water deprivation	39	2	0.38	0.05467
181	GO:0042180	cellular ketone metabolic process	211	5	2.04	0.05473
182	GO:0000965	mitochondrial RNA 3'-end processing	6	1	0.06	0.05668
183	GO:0006177	GMP biosynthetic process	6	1	0.06	0.05668
184	GO:0006651	diacylglycerol biosynthetic process	6	1	0.06	0.05668
185	GO:0006848	pyruvate transport	6	1	0.06	0.05668
186	GO:0010322	regulation of isopentenyl diphosphate biosynthetic process, methyleryt...	6	1	0.06	0.05668
187	GO:0015855	pyrimidine nucleobase transport	6	1	0.06	0.05668
188	GO:0015857	uracil transport	6	1	0.06	0.05668
189	GO:0035542	regulation of SNARE complex assembly	6	1	0.06	0.05668
190	GO:0048363	mucilage pectin metabolic process	6	1	0.06	0.05668
191	GO:0051383	kinetochore organization	6	1	0.06	0.05668
192	GO:0072531	pyrimidine-containing compound transmembrane transport	6	1	0.06	0.05668
193	GO:0080051	cutin transport	6	1	0.06	0.05668
194	GO:1901068	guanosine-containing compound metabolic process	6	1	0.06	0.05668
195	GO:0006414	translational elongation	90	3	0.87	0.05691
196	GO:0043255	regulation of carbohydrate biosynthetic process	40	2	0.39	0.05719
197	GO:0072583	clathrin-dependent endocytosis	40	2	0.39	0.05719
198	GO:0009892	negative regulation of metabolic process	1072	16	10.37	0.05726
199	GO:0006812	cation transport	662	11	6.41	0.05791
200	GO:0009141	nucleoside triphosphate metabolic process	91	3	0.88	0.05845
201	GO:0009943	adaxial/abaxial axis specification	41	2	0.4	0.05975
202	GO:0006094	gluconeogenesis	42	2	0.41	0.06235
203	GO:0006479	protein methylation	154	4	1.49	0.06285
204	GO:0008213	protein alkylation	154	4	1.49	0.06285
205	GO:0046700	heterocycle catabolic process	291	6	2.82	0.06429
206	GO:0051345	positive regulation of hydrolase activity	95	3	0.92	0.06479
207	GO:0009292	genetic transfer	43	2	0.42	0.06498
208	GO:0009294	DNA mediated transformation	43	2	0.42	0.06498
209	GO:0019319	hexose biosynthetic process	43	2	0.42	0.06498
210	GO:0042214	terpene metabolic process	43	2	0.42	0.06498
211	GO:0044764	multi-organism cellular process	43	2	0.42	0.06498
212	GO:0010235	guard mother cell cytokinesis	7	1	0.07	0.06582
213	GO:0010821	regulation of mitochondrion organization	7	1	0.07	0.06582
214	GO:0015853	adenine transport	7	1	0.07	0.06582
215	GO:0015854	guanine transport	7	1	0.07	0.06582
216	GO:0019985	translesion synthesis	7	1	0.07	0.06582
217	GO:0031468	nuclear membrane reassembly	7	1	0.07	0.06582
218	GO:0042276	error-prone translesion synthesis	7	1	0.07	0.06582
219	GO:0044091	membrane biogenesis	7	1	0.07	0.06582
220	GO:0046339	diacylglycerol metabolic process	7	1	0.07	0.06582
221	GO:0071709	membrane assembly	7	1	0.07	0.06582
222	GO:2000114	regulation of establishment of cell polarity	7	1	0.07	0.06582
223	GO:0006898	receptor-mediated endocytosis	44	2	0.43	0.06766
224	GO:0048193	Golgi vesicle transport	225	5	2.18	0.06813
225	GO:0042364	water-soluble vitamin biosynthetic process	98	3	0.95	0.06975
226	GO:0007049	cell cycle	933	14	9.03	0.06992
227	GO:0033866	nucleoside bisphosphate biosynthetic process	45	2	0.44	0.07036
228	GO:0034030	ribonucleoside bisphosphate biosynthetic process	45	2	0.44	0.07036
229	GO:0034033	purine nucleoside bisphosphate biosynthetic process	45	2	0.44	0.07036
230	GO:0044270	cellular nitrogen compound catabolic process	299	6	2.89	0.07124
231	GO:0009057	macromolecule catabolic process	1193	17	11.55	0.07171
232	GO:0008610	lipid biosynthetic process	854	13	8.26	0.07232
233	GO:0051179	localization	3765	45	36.44	0.07262
234	GO:0019439	aromatic compound catabolic process	375	7	3.63	0.07299
235	GO:0034613	cellular protein localization	858	13	8.3	0.07439
236	GO:0006808	regulation of nitrogen utilization	8	1	0.08	0.07486
237	GO:0009303	rRNA transcription	8	1	0.08	0.07486
238	GO:0010376	stomatal complex formation	8	1	0.08	0.07486
239	GO:0015074	DNA integration	8	1	0.08	0.07486
240	GO:0030242	autophagy of peroxisome	8	1	0.08	0.07486
241	GO:0032456	endocytic recycling	8	1	0.08	0.07486
242	GO:0035493	SNARE complex assembly	8	1	0.08	0.07486
243	GO:0043692	monoterpene metabolic process	8	1	0.08	0.07486
244	GO:0043693	monoterpene biosynthetic process	8	1	0.08	0.07486
245	GO:0052863	1-deoxy-D-xylulose 5-phosphate metabolic process	8	1	0.08	0.07486
246	GO:0052865	1-deoxy-D-xylulose 5-phosphate biosynthetic process	8	1	0.08	0.07486
247	GO:0071071	regulation of phospholipid biosynthetic process	8	1	0.08	0.07486
248	GO:1903725	regulation of phospholipid metabolic process	8	1	0.08	0.07486
249	GO:1990641	response to iron ion starvation	8	1	0.08	0.07486
250	GO:0044786	cell cycle DNA replication	101	3	0.98	0.07487
251	GO:0065001	specification of axis polarity	47	2	0.45	0.07589
252	GO:0090407	organophosphate biosynthetic process	535	9	5.18	0.07676
253	GO:0046907	intracellular transport	950	14	9.19	0.07837
254	GO:0000819	sister chromatid segregation	103	3	1	0.07837
255	GO:0042744	hydrogen peroxide catabolic process	103	3	1	0.07837
256	GO:1901000	regulation of response to salt stress	48	2	0.46	0.07870
257	GO:0006629	lipid metabolic process	1477	20	14.29	0.08066
258	GO:0015985	energy coupled proton transport, down electrochemical gradient	49	2	0.47	0.08154
259	GO:0015986	ATP synthesis coupled proton transport	49	2	0.47	0.08154
260	GO:0034308	primary alcohol metabolic process	49	2	0.47	0.08154
261	GO:0042594	response to starvation	239	5	2.31	0.08319
262	GO:0006720	isoprenoid metabolic process	312	6	3.02	0.08343
263	GO:0016036	cellular response to phosphate starvation	106	3	1.03	0.08376
264	GO:0009866	induced systemic resistance, ethylene mediated signaling pathway	9	1	0.09	0.08382
265	GO:0010148	transpiration	9	1	0.09	0.08382
266	GO:0010371	regulation of gibberellin biosynthetic process	9	1	0.09	0.08382
267	GO:0032008	positive regulation of TOR signaling	9	1	0.09	0.08382
268	GO:0045827	negative regulation of isoprenoid metabolic process	9	1	0.09	0.08382
269	GO:1902533	positive regulation of intracellular signal transduction	9	1	0.09	0.08382
270	GO:0006754	ATP biosynthetic process	50	2	0.48	0.08442
271	GO:0016109	tetraterpenoid biosynthetic process	50	2	0.48	0.08442
272	GO:0016117	carotenoid biosynthetic process	50	2	0.48	0.08442
273	GO:0009793	embryo development ending in seed dormancy	627	10	6.07	0.08459
274	GO:0006810	transport	3524	42	34.1	0.08474
275	GO:0140014	mitotic nuclear division	172	4	1.66	0.08623
276	GO:0008299	isoprenoid biosynthetic process	242	5	2.34	0.08663
277	GO:0009056	catabolic process	2317	29	22.42	0.08950
278	GO:0000045	autophagosome assembly	52	2	0.5	0.09026
279	GO:0006623	protein targeting to vacuole	52	2	0.5	0.09026
280	GO:0062012	regulation of small molecule metabolic process	176	4	1.7	0.09193
281	GO:0006624	vacuolar protein processing	10	1	0.1	0.09269
282	GO:0009094	L-phenylalanine biosynthetic process	10	1	0.1	0.09269
283	GO:0010222	stem vascular tissue pattern formation	10	1	0.1	0.09269
284	GO:0019919	peptidyl-arginine methylation, to asymmetrical-dimethyl arginine	10	1	0.1	0.09269
285	GO:0031930	mitochondria-nucleus signaling pathway	10	1	0.1	0.09269
286	GO:0032006	regulation of TOR signaling	10	1	0.1	0.09269
287	GO:0032261	purine nucleotide salvage	10	1	0.1	0.09269
288	GO:0043101	purine-containing compound salvage	10	1	0.1	0.09269
289	GO:0046037	GMP metabolic process	10	1	0.1	0.09269
290	GO:0048871	multicellular organismal homeostasis	10	1	0.1	0.09269
291	GO:0080171	lytic vacuole organization	10	1	0.1	0.09269
292	GO:0106380	purine ribonucleotide salvage	10	1	0.1	0.09269
293	GO:1902223	erythrose 4-phosphate/phosphoenolpyruvate family amino acid biosynthet...	10	1	0.1	0.09269
294	GO:0006767	water-soluble vitamin metabolic process	111	3	1.07	0.09308
295	GO:0018022	peptidyl-lysine methylation	111	3	1.07	0.09308
296	GO:0016998	cell wall macromolecule catabolic process	53	2	0.51	0.09322
297	GO:1901361	organic cyclic compound catabolic process	399	7	3.86	0.09379
298	GO:0000302	response to reactive oxygen species	249	5	2.41	0.09494
299	GO:1905037	autophagosome organization	54	2	0.52	0.09621
300	GO:0031327	negative regulation of cellular biosynthetic process	483	8	4.67	0.09823
301	GO:0010605	negative regulation of macromolecule metabolic process	987	14	9.55	0.09897
302	GO:0070727	cellular macromolecule localization	903	13	8.74	0.10039
303	GO:0009117	nucleotide metabolic process	407	7	3.94	0.10139
304	GO:0002182	cytoplasmic translational elongation	11	1	0.11	0.10147
305	GO:0006183	GTP biosynthetic process	11	1	0.11	0.10147
306	GO:0007080	mitotic metaphase plate congression	11	1	0.11	0.10147
307	GO:0007188	adenylate cyclase-modulating G protein-coupled receptor signaling path...	11	1	0.11	0.10147
308	GO:0009554	megasporogenesis	11	1	0.11	0.10147
309	GO:0009920	cell plate formation involved in plant-type cell wall biogenesis	11	1	0.11	0.10147
310	GO:0010244	response to low fluence blue light stimulus by blue low-fluence system	11	1	0.11	0.10147
311	GO:0017182	peptidyl-diphthamide metabolic process	11	1	0.11	0.10147
312	GO:0017183	peptidyl-diphthamide biosynthetic process from peptidyl-histidine	11	1	0.11	0.10147
313	GO:0032878	regulation of establishment or maintenance of cell polarity	11	1	0.11	0.10147
314	GO:0042793	plastid transcription	11	1	0.11	0.10147
315	GO:0046039	GTP metabolic process	11	1	0.11	0.10147
316	GO:0046355	mannan catabolic process	11	1	0.11	0.10147
317	GO:0051315	attachment of mitotic spindle microtubules to kinetochore	11	1	0.11	0.10147
318	GO:0051646	mitochondrion localization	11	1	0.11	0.10147
319	GO:1900247	regulation of cytoplasmic translational elongation	11	1	0.11	0.10147
320	GO:1901379	regulation of potassium ion transmembrane transport	11	1	0.11	0.10147
321	GO:2001293	malonyl-CoA metabolic process	11	1	0.11	0.10147
322	GO:2001295	malonyl-CoA biosynthetic process	11	1	0.11	0.10147
323	GO:0051347	positive regulation of transferase activity	116	3	1.12	0.10281
324	GO:0009890	negative regulation of biosynthetic process	489	8	4.73	0.10351
325	GO:0007033	vacuole organization	117	3	1.13	0.10480
326	GO:0009072	aromatic amino acid family metabolic process	117	3	1.13	0.10480
327	GO:0009156	ribonucleoside monophosphate biosynthetic process	57	2	0.55	0.10535
328	GO:0006260	DNA replication	259	5	2.51	0.10750
329	GO:0009664	plant-type cell wall organization	187	4	1.81	0.10849
330	GO:0009790	embryo development	660	10	6.39	0.10877
331	GO:0006721	terpenoid metabolic process	260	5	2.52	0.10880
332	GO:0000731	DNA synthesis involved in DNA repair	12	1	0.12	0.11017
333	GO:0002215	defense response to nematode	12	1	0.12	0.11017
334	GO:0006336	DNA replication-independent nucleosome assembly	12	1	0.12	0.11017
335	GO:0051446	positive regulation of meiotic cell cycle	12	1	0.12	0.11017
336	GO:0098781	ncRNA transcription	12	1	0.12	0.11017
337	GO:1902066	regulation of cell wall pectin metabolic process	12	1	0.12	0.11017
338	GO:1902584	positive regulation of response to water deprivation	12	1	0.12	0.11017
339	GO:0006753	nucleoside phosphate metabolic process	418	7	4.05	0.11238
340	GO:0016571	histone methylation	121	3	1.17	0.11292
341	GO:0006487	protein N-linked glycosylation	60	2	0.58	0.11471
342	GO:0047484	regulation of response to osmotic stress	60	2	0.58	0.11471
343	GO:0072665	protein localization to vacuole	60	2	0.58	0.11471
344	GO:0072666	establishment of protein localization to vacuole	60	2	0.58	0.11471
345	GO:0016114	terpenoid biosynthetic process	192	4	1.86	0.11643
346	GO:0051239	regulation of multicellular organismal process	586	9	5.67	0.11675
347	GO:0031098	stress-activated protein kinase signaling cascade	61	2	0.59	0.11787
348	GO:0048825	cotyledon development	61	2	0.59	0.11787
349	GO:0006621	protein retention in ER lumen	13	1	0.13	0.11879
350	GO:0007009	plasma membrane organization	13	1	0.13	0.11879
351	GO:0007098	centrosome cycle	13	1	0.13	0.11879
352	GO:0010071	root meristem specification	13	1	0.13	0.11879
353	GO:0010255	glucose mediated signaling pathway	13	1	0.13	0.11879
354	GO:0010272	response to silver ion	13	1	0.13	0.11879
355	GO:0010412	mannan metabolic process	13	1	0.13	0.11879
356	GO:0017157	regulation of exocytosis	13	1	0.13	0.11879
357	GO:0034314	Arp2/3 complex-mediated actin nucleation	13	1	0.13	0.11879
358	GO:0034497	protein localization to phagophore assembly site	13	1	0.13	0.11879
359	GO:0035247	peptidyl-arginine omega-N-methylation	13	1	0.13	0.11879
360	GO:0045900	negative regulation of translational elongation	13	1	0.13	0.11879
361	GO:0048766	root hair initiation	13	1	0.13	0.11879
362	GO:0051310	metaphase plate congression	13	1	0.13	0.11879
363	GO:0060866	leaf abscission	13	1	0.13	0.11879
364	GO:0070413	trehalose metabolism in response to stress	13	1	0.13	0.11879
365	GO:0071217	cellular response to external biotic stimulus	13	1	0.13	0.11879
366	GO:1903530	regulation of secretion by cell	13	1	0.13	0.11879
367	GO:0010411	xyloglucan metabolic process	62	2	0.6	0.12106
368	GO:0006813	potassium ion transport	126	3	1.22	0.12339
369	GO:0006417	regulation of translation	272	5	2.63	0.12497
370	GO:0006261	DNA-dependent DNA replication	198	4	1.92	0.12629
371	GO:0009991	response to extracellular stimulus	351	6	3.4	0.12640
372	GO:0006488	dolichol-linked oligosaccharide biosynthetic process	14	1	0.14	0.12732
373	GO:0006656	phosphatidylcholine biosynthetic process	14	1	0.14	0.12732
374	GO:0009757	hexose mediated signaling	14	1	0.14	0.12732
375	GO:0016093	polyprenol metabolic process	14	1	0.14	0.12732
376	GO:0044000	movement in host	14	1	0.14	0.12732
377	GO:0046739	transport of virus in multicellular host	14	1	0.14	0.12732
378	GO:0051046	regulation of secretion	14	1	0.14	0.12732
379	GO:0052126	movement in host environment	14	1	0.14	0.12732
380	GO:1901002	positive regulation of response to salt stress	14	1	0.14	0.12732
381	GO:0031324	negative regulation of cellular metabolic process	686	10	6.64	0.13034
382	GO:0034248	regulation of cellular amide metabolic process	276	5	2.67	0.13059
383	GO:0009161	ribonucleoside monophosphate metabolic process	65	2	0.63	0.13075
384	GO:0051336	regulation of hydrolase activity	202	4	1.95	0.13305
385	GO:0006637	acyl-CoA metabolic process	66	2	0.64	0.13402
386	GO:0035383	thioester metabolic process	66	2	0.64	0.13402
387	GO:0090627	plant epidermal cell differentiation	203	4	1.96	0.13476
388	GO:1901564	organonitrogen compound metabolic process	7536	81	72.93	0.13538
389	GO:0000963	mitochondrial RNA processing	15	1	0.15	0.13577
390	GO:0051303	establishment of chromosome localization	15	1	0.15	0.13577
391	GO:0080001	mucilage extrusion from seed coat	15	1	0.15	0.13577
392	GO:1904062	regulation of cation transmembrane transport	15	1	0.15	0.13577
393	GO:2000023	regulation of lateral root development	15	1	0.15	0.13577
394	GO:0016071	mRNA metabolic process	779	11	7.54	0.13612
395	GO:0016108	tetraterpenoid metabolic process	67	2	0.65	0.13730
396	GO:0016116	carotenoid metabolic process	67	2	0.65	0.13730
397	GO:0048316	seed development	869	12	8.41	0.13825
398	GO:0016049	cell growth	525	8	5.08	0.13836
399	GO:0032268	regulation of cellular protein metabolic process	697	10	6.75	0.14012
400	GO:0048278	vesicle docking	68	2	0.66	0.14061
401	GO:0043414	macromolecule methylation	284	5	2.75	0.14218
402	GO:0022406	membrane docking	69	2	0.67	0.14393
403	GO:0035304	regulation of protein dephosphorylation	69	2	0.67	0.14393
404	GO:0140056	organelle localization by membrane tethering	69	2	0.67	0.14393
405	GO:0015908	fatty acid transport	16	1	0.15	0.14414
406	GO:0034724	DNA replication-independent nucleosome organization	16	1	0.15	0.14414
407	GO:0034969	histone arginine methylation	16	1	0.15	0.14414
408	GO:0035437	maintenance of protein localization in endoplasmic reticulum	16	1	0.15	0.14414
409	GO:0043266	regulation of potassium ion transport	16	1	0.15	0.14414
410	GO:0044766	multi-organism transport	16	1	0.15	0.14414
411	GO:0045828	positive regulation of isoprenoid metabolic process	16	1	0.15	0.14414
412	GO:0046794	transport of virus	16	1	0.15	0.14414
413	GO:0071732	cellular response to nitric oxide	16	1	0.15	0.14414
414	GO:0071763	nuclear membrane organization	16	1	0.15	0.14414
415	GO:1902579	multi-organism localization	16	1	0.15	0.14414
416	GO:1901135	carbohydrate derivative metabolic process	1055	14	10.21	0.14481
417	GO:0009110	vitamin biosynthetic process	136	3	1.32	0.14533
418	GO:0042743	hydrogen peroxide metabolic process	136	3	1.32	0.14533
419	GO:0009124	nucleoside monophosphate biosynthetic process	70	2	0.68	0.14726
420	GO:0009756	carbohydrate mediated signaling	70	2	0.68	0.14726
421	GO:0009798	axis specification	70	2	0.68	0.14726
422	GO:0010182	sugar mediated signaling pathway	70	2	0.68	0.14726
423	GO:0046034	ATP metabolic process	211	4	2.04	0.14879
424	GO:0031667	response to nutrient levels	289	5	2.8	0.14964
425	GO:1901566	organonitrogen compound biosynthetic process	2266	27	21.93	0.15015
426	GO:0006353	DNA-templated transcription, termination	71	2	0.69	0.15062
427	GO:0010268	brassinosteroid homeostasis	71	2	0.69	0.15062
428	GO:0010563	negative regulation of phosphorus metabolic process	71	2	0.69	0.15062
429	GO:0032482	Rab protein signal transduction	71	2	0.69	0.15062
430	GO:0045936	negative regulation of phosphate metabolic process	71	2	0.69	0.15062
431	GO:0048571	long-day photoperiodism	71	2	0.69	0.15062
432	GO:0006301	postreplication repair	17	1	0.16	0.15243
433	GO:0006863	purine nucleobase transport	17	1	0.16	0.15243
434	GO:0008608	attachment of spindle microtubules to kinetochore	17	1	0.16	0.15243
435	GO:0030010	establishment of cell polarity	17	1	0.16	0.15243
436	GO:0046898	response to cycloheximide	17	1	0.16	0.15243
437	GO:0071496	cellular response to external stimulus	291	5	2.82	0.15267
438	GO:0044247	cellular polysaccharide catabolic process	72	2	0.7	0.15399
439	GO:0055086	nucleobase-containing small molecule metabolic process	540	8	5.23	0.15445
440	GO:0051604	protein maturation	140	3	1.35	0.15445
441	GO:0006090	pyruvate metabolic process	141	3	1.36	0.15675
442	GO:0032147	activation of protein kinase activity	73	2	0.71	0.15737
443	GO:1990542	mitochondrial transmembrane transport	73	2	0.71	0.15737
444	GO:0044255	cellular lipid metabolic process	1075	14	10.4	0.16020
445	GO:0006085	acetyl-CoA biosynthetic process	18	1	0.17	0.16064
446	GO:0006998	nuclear envelope organization	18	1	0.17	0.16064
447	GO:0017196	N-terminal peptidyl-methionine acetylation	18	1	0.17	0.16064
448	GO:0031398	positive regulation of protein ubiquitination	18	1	0.17	0.16064
449	GO:0031929	TOR signaling	18	1	0.17	0.16064
450	GO:0035246	peptidyl-arginine N-methylation	18	1	0.17	0.16064
451	GO:0035459	vesicle cargo loading	18	1	0.17	0.16064
452	GO:0051443	positive regulation of ubiquitin-protein transferase activity	18	1	0.17	0.16064
453	GO:0071731	response to nitric oxide	18	1	0.17	0.16064
454	GO:0019220	regulation of phosphate metabolic process	297	5	2.87	0.16191
455	GO:0051174	regulation of phosphorus metabolic process	297	5	2.87	0.16191
456	GO:0007005	mitochondrion organization	219	4	2.12	0.16335
457	GO:0007051	spindle organization	75	2	0.73	0.16418
458	GO:0009791	post-embryonic development	2292	27	22.18	0.16427
459	GO:0051510	regulation of unidimensional cell growth	76	2	0.74	0.16760
460	GO:0015851	nucleobase transport	19	1	0.18	0.16877
461	GO:0019740	nitrogen utilization	19	1	0.18	0.16877
462	GO:0043171	peptide catabolic process	19	1	0.18	0.16877
463	GO:0033036	macromolecule localization	1549	19	14.99	0.17082
464	GO:0006006	glucose metabolic process	77	2	0.75	0.17104
465	GO:0006464	cellular protein modification process	4055	45	39.24	0.17413
466	GO:0036211	protein modification process	4055	45	39.24	0.17413
467	GO:0016485	protein processing	78	2	0.75	0.17448
468	GO:0043455	regulation of secondary metabolic process	78	2	0.75	0.17448
469	GO:0006766	vitamin metabolic process	149	3	1.44	0.17557
470	GO:0051128	regulation of cellular component organization	473	7	4.58	0.17599
471	GO:0006771	riboflavin metabolic process	20	1	0.19	0.17682
472	GO:0009231	riboflavin biosynthetic process	20	1	0.19	0.17682
473	GO:0009423	chorismate biosynthetic process	20	1	0.19	0.17682
474	GO:0009904	chloroplast accumulation movement	20	1	0.19	0.17682
475	GO:0010052	guard cell differentiation	20	1	0.19	0.17682
476	GO:0010959	regulation of metal ion transport	20	1	0.19	0.17682
477	GO:0016584	nucleosome positioning	20	1	0.19	0.17682
478	GO:0018195	peptidyl-arginine modification	20	1	0.19	0.17682
479	GO:0018206	peptidyl-methionine modification	20	1	0.19	0.17682
480	GO:0018216	peptidyl-arginine methylation	20	1	0.19	0.17682
481	GO:0050000	chromosome localization	20	1	0.19	0.17682
482	GO:0072595	maintenance of protein localization in organelle	20	1	0.19	0.17682
483	GO:1901141	regulation of lignin biosynthetic process	20	1	0.19	0.17682
484	GO:1903322	positive regulation of protein modification by small protein conjugati...	20	1	0.19	0.17682
485	GO:0048580	regulation of post-embryonic development	474	7	4.59	0.17727
486	GO:0035303	regulation of dephosphorylation	79	2	0.76	0.17794
487	GO:0031401	positive regulation of protein modification process	150	3	1.45	0.17797
488	GO:0098869	cellular oxidant detoxification	150	3	1.45	0.17797
489	GO:1901575	organic substance catabolic process	2031	24	19.65	0.17838
490	GO:0030001	metal ion transport	475	7	4.6	0.17856
491	GO:0051246	regulation of protein metabolic process	737	10	7.13	0.17876
492	GO:0009658	chloroplast organization	308	5	2.98	0.17943
493	GO:0044283	small molecule biosynthetic process	1008	13	9.75	0.17993
494	GO:0015031	protein transport	1103	14	10.67	0.18314
495	GO:0003006	developmental process involved in reproduction	2040	24	19.74	0.18401
496	GO:0048519	negative regulation of biological process	1662	20	16.08	0.18424
497	GO:0016559	peroxisome fission	21	1	0.2	0.18479
498	GO:0032981	mitochondrial respiratory chain complex I assembly	21	1	0.2	0.18479
499	GO:0042727	flavin-containing compound biosynthetic process	21	1	0.2	0.18479
500	GO:0051055	negative regulation of lipid biosynthetic process	21	1	0.2	0.18479

## Sheet: Circ_ORL_Quantile_97.5%_TrgtedP
	GO.ID	Term	Annotated	Significant	Expected	classicFisher
1	GO:0006086	acetyl-CoA biosynthetic process from pyruvate	11	3	0.11	0.00017
2	GO:0006084	acetyl-CoA metabolic process	36	4	0.37	0.00052
3	GO:0045489	pectin biosynthetic process	64	5	0.67	0.00054
4	GO:1903311	regulation of mRNA metabolic process	136	7	1.42	0.00057
5	GO:0006637	acyl-CoA metabolic process	66	5	0.69	0.00063
6	GO:0035383	thioester metabolic process	66	5	0.69	0.00063
7	GO:0006085	acetyl-CoA biosynthetic process	18	3	0.19	0.00081
8	GO:0032446	protein modification by small protein conjugation	807	19	8.4	0.00083
9	GO:0032984	protein-containing complex disassembly	108	6	1.12	0.00094
10	GO:0022411	cellular component disassembly	150	7	1.56	0.00101
11	GO:0008053	mitochondrial fusion	5	2	0.05	0.00106
12	GO:0016567	protein ubiquitination	768	18	8	0.00119
13	GO:0070647	protein modification by small protein conjugation or removal	909	20	9.47	0.00138
14	GO:0000381	regulation of alternative mRNA splicing, via spliceosome	50	4	0.52	0.00181
15	GO:0072521	purine-containing compound metabolic process	328	10	3.42	0.00241
16	GO:0033865	nucleoside bisphosphate metabolic process	91	5	0.95	0.00264
17	GO:0033875	ribonucleoside bisphosphate metabolic process	91	5	0.95	0.00264
18	GO:0034032	purine nucleoside bisphosphate metabolic process	91	5	0.95	0.00264
19	GO:0048024	regulation of mRNA splicing, via spliceosome	57	4	0.59	0.00294
20	GO:1902652	secondary alcohol metabolic process	28	3	0.29	0.00301
21	GO:0000380	alternative mRNA splicing, via spliceosome	59	4	0.61	0.00333
22	GO:0036003	positive regulation of transcription from RNA polymerase II promoter i...	29	3	0.3	0.00334
23	GO:0061408	positive regulation of transcription from RNA polymerase II promoter i...	29	3	0.3	0.00334
24	GO:0035384	thioester biosynthetic process	30	3	0.31	0.00368
25	GO:0071616	acyl-CoA biosynthetic process	30	3	0.31	0.00368
26	GO:0071840	cellular component organization or biogenesis	4146	60	43.18	0.00369
27	GO:0045944	positive regulation of transcription by RNA polymerase II	246	8	2.56	0.00438
28	GO:0055086	nucleobase-containing small molecule metabolic process	540	13	5.62	0.00451
29	GO:0034605	cellular response to heat	108	5	1.12	0.00549
30	GO:0043484	regulation of RNA splicing	70	4	0.73	0.00614
31	GO:1902653	secondary alcohol biosynthetic process	12	2	0.12	0.00665
32	GO:0043618	regulation of transcription from RNA polymerase II promoter in respons...	37	3	0.39	0.00667
33	GO:0006396	RNA processing	1191	22	12.4	0.00670
34	GO:0050684	regulation of mRNA processing	72	4	0.75	0.00678
35	GO:0000398	mRNA splicing, via spliceosome	269	8	2.8	0.00739
36	GO:0051601	exocyst localization	13	2	0.14	0.00781
37	GO:0045338	farnesyl diphosphate metabolic process	14	2	0.15	0.00905
38	GO:0006366	transcription by RNA polymerase II	526	12	5.48	0.00938
39	GO:0043620	regulation of DNA-templated transcription in response to stress	42	3	0.44	0.00949
40	GO:0009150	purine ribonucleotide metabolic process	282	8	2.94	0.00968
41	GO:0000288	nuclear-transcribed mRNA catabolic process, deadenylation-dependent de...	43	3	0.45	0.01013
42	GO:0046364	monosaccharide biosynthetic process	81	4	0.84	0.01020
43	GO:0046685	response to arsenic-containing substance	15	2	0.16	0.01037
44	GO:0000414	regulation of histone H3-K36 methylation	1	1	0.01	0.01041
45	GO:0001109	promoter clearance during DNA-templated transcription	1	1	0.01	0.01041
46	GO:0001111	promoter clearance from RNA polymerase II promoter	1	1	0.01	0.01041
47	GO:0006422	aspartyl-tRNA aminoacylation	1	1	0.01	0.01041
48	GO:0007026	negative regulation of microtubule depolymerization	1	1	0.01	0.01041
49	GO:0010446	response to alkaline pH	1	1	0.01	0.01041
50	GO:0010525	regulation of transposition, RNA-mediated	1	1	0.01	0.01041
51	GO:0019428	allantoin biosynthetic process	1	1	0.01	0.01041
52	GO:0051101	regulation of DNA binding	1	1	0.01	0.01041
53	GO:0070143	mitochondrial alanyl-tRNA aminoacylation	1	1	0.01	0.01041
54	GO:0071469	cellular response to alkaline pH	1	1	0.01	0.01041
55	GO:0097198	histone H3-K36 trimethylation	1	1	0.01	0.01041
56	GO:0097359	UDP-glucosylation	1	1	0.01	0.01041
57	GO:1900067	regulation of cellular response to alkaline pH	1	1	0.01	0.01041
58	GO:1903025	regulation of RNA polymerase II regulatory region sequence-specific DN...	1	1	0.01	0.01041
59	GO:2000677	regulation of transcription regulatory region DNA binding	1	1	0.01	0.01041
60	GO:2001253	regulation of histone H3-K36 trimethylation	1	1	0.01	0.01041
61	GO:0016043	cellular component organization	3667	52	38.19	0.01076
62	GO:0033866	nucleoside bisphosphate biosynthetic process	45	3	0.47	0.01147
63	GO:0034030	ribonucleoside bisphosphate biosynthetic process	45	3	0.47	0.01147
64	GO:0034033	purine nucleoside bisphosphate biosynthetic process	45	3	0.47	0.01147
65	GO:0000375	RNA splicing, via transesterification reactions	291	8	3.03	0.01154
66	GO:0000377	RNA splicing, via transesterification reactions with bulged adenosine ...	291	8	3.03	0.01154
67	GO:0006163	purine nucleotide metabolic process	292	8	3.04	0.01176
68	GO:0043624	cellular protein complex disassembly	87	4	0.91	0.01301
69	GO:0034629	cellular protein-containing complex localization	17	2	0.18	0.01325
70	GO:0035967	cellular response to topologically incorrect protein	88	4	0.92	0.01352
71	GO:0009987	cellular process	18915	208	196.99	0.01383
72	GO:0015866	ADP transport	18	2	0.19	0.01480
73	GO:0015867	ATP transport	18	2	0.19	0.01480
74	GO:0060321	acceptance of pollen	18	2	0.19	0.01480
75	GO:0009152	purine ribonucleotide biosynthetic process	138	5	1.44	0.01488
76	GO:0045488	pectin metabolic process	191	6	1.99	0.01516
77	GO:0043933	protein-containing complex subunit organization	988	18	10.29	0.01553
78	GO:0010393	galacturonan metabolic process	193	6	2.01	0.01588
79	GO:0030048	actin filament-based movement	19	2	0.2	0.01643
80	GO:0052325	cell wall pectin biosynthetic process	19	2	0.2	0.01643
81	GO:0009259	ribonucleotide metabolic process	312	8	3.25	0.01689
82	GO:0006164	purine nucleotide biosynthetic process	144	5	1.5	0.01757
83	GO:0016126	sterol biosynthetic process	53	3	0.55	0.01782
84	GO:0045292	mRNA cis splicing, via spliceosome	53	3	0.55	0.01782
85	GO:0035966	response to topologically incorrect protein	96	4	1	0.01807
86	GO:0034470	ncRNA processing	510	11	5.31	0.01838
87	GO:0019693	ribose phosphate metabolic process	318	8	3.31	0.01871
88	GO:0006354	DNA-templated transcription, elongation	54	3	0.56	0.01873
89	GO:0043928	exonucleolytic catabolism of deadenylated mRNA	21	2	0.22	0.01991
90	GO:0000717	nucleotide-excision repair, DNA duplex unwinding	2	1	0.02	0.02072
91	GO:0001560	regulation of cell growth by extracellular stimulus	2	1	0.02	0.02072
92	GO:0006111	regulation of gluconeogenesis	2	1	0.02	0.02072
93	GO:0007053	spindle assembly involved in male meiosis	2	1	0.02	0.02072
94	GO:0008618	7-methylguanosine metabolic process	2	1	0.02	0.02072
95	GO:0009971	anastral spindle assembly involved in male meiosis	2	1	0.02	0.02072
96	GO:0010064	embryonic shoot morphogenesis	2	1	0.02	0.02072
97	GO:0010635	regulation of mitochondrial fusion	2	1	0.02	0.02072
98	GO:0010636	positive regulation of mitochondrial fusion	2	1	0.02	0.02072
99	GO:0010822	positive regulation of mitochondrion organization	2	1	0.02	0.02072
100	GO:0010906	regulation of glucose metabolic process	2	1	0.02	0.02072
101	GO:0018008	N-terminal peptidyl-glycine N-myristoylation	2	1	0.02	0.02072
102	GO:0018201	peptidyl-glycine modification	2	1	0.02	0.02072
103	GO:0018282	metal incorporation into metallo-sulfur cluster	2	1	0.02	0.02072
104	GO:0018283	iron incorporation into metallo-sulfur cluster	2	1	0.02	0.02072
105	GO:0019628	urate catabolic process	2	1	0.02	0.02072
106	GO:0043983	histone H4-K12 acetylation	2	1	0.02	0.02072
107	GO:0045721	negative regulation of gluconeogenesis	2	1	0.02	0.02072
108	GO:0045761	regulation of adenylate cyclase activity	2	1	0.02	0.02072
109	GO:0045815	positive regulation of gene expression, epigenetic	2	1	0.02	0.02072
110	GO:0046415	urate metabolic process	2	1	0.02	0.02072
111	GO:0048096	chromatin-mediated maintenance of transcription	2	1	0.02	0.02072
112	GO:0048311	mitochondrion distribution	2	1	0.02	0.02072
113	GO:0048312	intracellular distribution of mitochondria	2	1	0.02	0.02072
114	GO:0051339	regulation of lyase activity	2	1	0.02	0.02072
115	GO:0055048	anastral spindle assembly	2	1	0.02	0.02072
116	GO:0097009	energy homeostasis	2	1	0.02	0.02072
117	GO:0006986	response to unfolded protein	57	3	0.59	0.02160
118	GO:0034620	cellular response to unfolded protein	57	3	0.59	0.02160
119	GO:0015865	purine nucleotide transport	22	2	0.23	0.02175
120	GO:0015868	purine ribonucleotide transport	22	2	0.23	0.02175
121	GO:0051503	adenine nucleotide transport	22	2	0.23	0.02175
122	GO:0051640	organelle localization	208	6	2.17	0.02206
123	GO:0072522	purine-containing compound biosynthetic process	155	5	1.61	0.02331
124	GO:0050779	RNA destabilization	59	3	0.61	0.02364
125	GO:0061157	mRNA destabilization	59	3	0.61	0.02364
126	GO:0009408	response to heat	333	8	3.47	0.02385
127	GO:0061014	positive regulation of mRNA catabolic process	60	3	0.62	0.02470
128	GO:0008380	RNA splicing	400	9	4.17	0.02481
129	GO:0006400	tRNA modification	106	4	1.1	0.02496
130	GO:0044267	cellular protein metabolic process	5544	71	57.74	0.02706
131	GO:0009117	nucleotide metabolic process	407	9	4.24	0.02733
132	GO:0016051	carbohydrate biosynthetic process	475	10	4.95	0.02769
133	GO:0043603	cellular amide metabolic process	1368	22	14.25	0.02859
134	GO:0006457	protein folding	282	7	2.94	0.02875
135	GO:0006464	cellular protein modification process	4055	54	42.23	0.02931
136	GO:0036211	protein modification process	4055	54	42.23	0.02931
137	GO:0022613	ribonucleoprotein complex biogenesis	620	12	6.46	0.02968
138	GO:0016570	histone modification	284	7	2.96	0.02971
139	GO:0034660	ncRNA metabolic process	621	12	6.47	0.03000
140	GO:0043412	macromolecule modification	4596	60	47.87	0.03085
141	GO:0006419	alanyl-tRNA aminoacylation	3	1	0.03	0.03092
142	GO:0007585	respiratory gaseous exchange by respiratory system	3	1	0.03	0.03092
143	GO:0010086	embryonic root morphogenesis	3	1	0.03	0.03092
144	GO:0010269	response to selenium ion	3	1	0.03	0.03092
145	GO:0010528	regulation of transposition	3	1	0.03	0.03092
146	GO:0031111	negative regulation of microtubule polymerization or depolymerization	3	1	0.03	0.03092
147	GO:0032197	transposition, RNA-mediated	3	1	0.03	0.03092
148	GO:0043576	regulation of respiratory gaseous exchange	3	1	0.03	0.03092
149	GO:0046719	regulation by virus of viral protein levels in host cell	3	1	0.03	0.03092
150	GO:0060860	regulation of floral organ abscission	3	1	0.03	0.03092
151	GO:0060862	negative regulation of floral organ abscission	3	1	0.03	0.03092
152	GO:0070127	tRNA aminoacylation for mitochondrial protein translation	3	1	0.03	0.03092
153	GO:1903942	positive regulation of respiratory gaseous exchange	3	1	0.03	0.03092
154	GO:1990564	protein polyufmylation	3	1	0.03	0.03092
155	GO:1990592	protein K69-linked ufmylation	3	1	0.03	0.03092
156	GO:0051641	cellular localization	1224	20	12.75	0.03121
157	GO:0043488	regulation of mRNA stability	66	3	0.69	0.03157
158	GO:1903313	positive regulation of mRNA metabolic process	66	3	0.69	0.03157
159	GO:0006753	nucleoside phosphate metabolic process	418	9	4.35	0.03163
160	GO:0000469	cleavage involved in rRNA processing	27	2	0.28	0.03195
161	GO:0009260	ribonucleotide biosynthetic process	169	5	1.76	0.03219
162	GO:0061013	regulation of mRNA catabolic process	67	3	0.7	0.03280
163	GO:0043604	amide biosynthetic process	1155	19	12.03	0.03327
164	GO:0051254	positive regulation of RNA metabolic process	705	13	7.34	0.03387
165	GO:0002213	defense response to insect	28	2	0.29	0.03418
166	GO:0006636	unsaturated fatty acid biosynthetic process	28	2	0.29	0.03418
167	GO:0048199	vesicle targeting, to, from or within Golgi	28	2	0.29	0.03418
168	GO:0006862	nucleotide transport	29	2	0.3	0.03646
169	GO:0019318	hexose metabolic process	175	5	1.82	0.03657
170	GO:0046390	ribose phosphate biosynthetic process	175	5	1.82	0.03657
171	GO:0019852	L-ascorbic acid metabolic process	30	2	0.31	0.03880
172	GO:0019853	L-ascorbic acid biosynthetic process	30	2	0.31	0.03880
173	GO:0046839	phospholipid dephosphorylation	30	2	0.31	0.03880
174	GO:0046856	phosphatidylinositol dephosphorylation	30	2	0.31	0.03880
175	GO:0071826	ribonucleoprotein complex subunit organization	238	6	2.48	0.03885
176	GO:0018205	peptidyl-lysine modification	240	6	2.5	0.04020
177	GO:0044085	cellular component biogenesis	1907	28	19.86	0.04052
178	GO:0045935	positive regulation of nucleobase-containing compound metabolic proces...	725	13	7.55	0.04088
179	GO:0000019	regulation of mitotic recombination	4	1	0.04	0.04102
180	GO:0001887	selenium compound metabolic process	4	1	0.04	0.04102
181	GO:0002943	tRNA dihydrouridine synthesis	4	1	0.04	0.04102
182	GO:0006498	N-terminal protein lipidation	4	1	0.04	0.04102
183	GO:0006499	N-terminal protein myristoylation	4	1	0.04	0.04102
184	GO:0006695	cholesterol biosynthetic process	4	1	0.04	0.04102
185	GO:0008203	cholesterol metabolic process	4	1	0.04	0.04102
186	GO:0010306	rhamnogalacturonan II biosynthetic process	4	1	0.04	0.04102
187	GO:0010396	rhamnogalacturonan II metabolic process	4	1	0.04	0.04102
188	GO:0010452	histone H3-K36 methylation	4	1	0.04	0.04102
189	GO:0015774	polysaccharide transport	4	1	0.04	0.04102
190	GO:0018377	protein myristoylation	4	1	0.04	0.04102
191	GO:0031022	nuclear migration along microfilament	4	1	0.04	0.04102
192	GO:0031279	regulation of cyclase activity	4	1	0.04	0.04102
193	GO:0035280	miRNA loading onto RISC involved in gene silencing by miRNA	4	1	0.04	0.04102
194	GO:0035616	histone H2B conserved C-terminal lysine deubiquitination	4	1	0.04	0.04102
195	GO:0042407	cristae formation	4	1	0.04	0.04102
196	GO:0043972	histone H3-K23 acetylation	4	1	0.04	0.04102
197	GO:0070922	small RNA loading onto RISC	4	1	0.04	0.04102
198	GO:0071467	cellular response to pH	4	1	0.04	0.04102
199	GO:0080121	AMP transport	4	1	0.04	0.04102
200	GO:0090306	meiotic spindle assembly	4	1	0.04	0.04102
201	GO:0099515	actin filament-based transport	4	1	0.04	0.04102
202	GO:0000245	spliceosomal complex assembly	31	2	0.32	0.04120
203	GO:0009165	nucleotide biosynthetic process	242	6	2.52	0.04157
204	GO:0000956	nuclear-transcribed mRNA catabolic process	125	4	1.3	0.04190
205	GO:0043487	regulation of RNA stability	74	3	0.77	0.04213
206	GO:0052546	cell wall pectin metabolic process	75	3	0.78	0.04356
207	GO:0006903	vesicle targeting	32	2	0.33	0.04365
208	GO:0030091	protein repair	32	2	0.33	0.04365
209	GO:0033559	unsaturated fatty acid metabolic process	32	2	0.33	0.04365
210	GO:0009893	positive regulation of metabolic process	1117	18	11.63	0.04454
211	GO:0019637	organophosphate metabolic process	812	14	8.46	0.04553
212	GO:0090503	RNA phosphodiester bond hydrolysis, exonucleolytic	33	2	0.34	0.04616
213	GO:0009664	plant-type cell wall organization	187	5	1.95	0.04637
214	GO:1901566	organonitrogen compound biosynthetic process	2266	32	23.6	0.04647
215	GO:0006006	glucose metabolic process	77	3	0.8	0.04649
216	GO:0031325	positive regulation of cellular metabolic process	1045	17	10.88	0.04654
217	GO:1901293	nucleoside phosphate biosynthetic process	249	6	2.59	0.04662
218	GO:0048284	organelle fusion	130	4	1.35	0.04722
219	GO:0018193	peptidyl-amino acid modification	594	11	6.19	0.04745
220	GO:0000291	nuclear-transcribed mRNA catabolic process, exonucleolytic	34	2	0.35	0.04871
221	GO:0090305	nucleic acid phosphodiester bond hydrolysis	253	6	2.63	0.04966
222	GO:1901135	carbohydrate derivative metabolic process	1055	17	10.99	0.05005
223	GO:0006357	regulation of transcription by RNA polymerase II	457	9	4.76	0.05066
224	GO:0000255	allantoin metabolic process	5	1	0.05	0.05100
225	GO:0000390	spliceosomal complex disassembly	5	1	0.05	0.05100
226	GO:0001112	DNA-templated transcription open complex formation	5	1	0.05	0.05100
227	GO:0001113	transcription open complex formation at RNA polymerase II promoter	5	1	0.05	0.05100
228	GO:0001120	protein-DNA complex remodeling	5	1	0.05	0.05100
229	GO:0006501	C-terminal protein lipidation	5	1	0.05	0.05100
230	GO:0007097	nuclear migration	5	1	0.05	0.05100
231	GO:0010142	farnesyl diphosphate biosynthetic process, mevalonate pathway	5	1	0.05	0.05100
232	GO:0010219	regulation of vernalization response	5	1	0.05	0.05100
233	GO:0010289	homogalacturonan biosynthetic process	5	1	0.05	0.05100
234	GO:0010394	homogalacturonan metabolic process	5	1	0.05	0.05100
235	GO:0016120	carotene biosynthetic process	5	1	0.05	0.05100
236	GO:0031554	regulation of DNA-templated transcription, termination	5	1	0.05	0.05100
237	GO:0032196	transposition	5	1	0.05	0.05100
238	GO:0032988	ribonucleoprotein complex disassembly	5	1	0.05	0.05100
239	GO:0034367	protein-containing complex remodeling	5	1	0.05	0.05100
240	GO:0034473	U1 snRNA 3'-end processing	5	1	0.05	0.05100
241	GO:0034476	U5 snRNA 3'-end processing	5	1	0.05	0.05100
242	GO:0035494	SNARE complex disassembly	5	1	0.05	0.05100
243	GO:0043968	histone H2A acetylation	5	1	0.05	0.05100
244	GO:0051645	Golgi localization	5	1	0.05	0.05100
245	GO:0071569	protein ufmylation	5	1	0.05	0.05100
246	GO:0106004	tRNA (guanine-N7)-methylation	5	1	0.05	0.05100
247	GO:1900367	positive regulation of defense response to insect	5	1	0.05	0.05100
248	GO:1902767	isoprenoid biosynthetic process via mevalonate	5	1	0.05	0.05100
249	GO:0070727	cellular macromolecule localization	903	15	9.4	0.05128
250	GO:0043244	regulation of protein-containing complex disassembly	35	2	0.36	0.05132
251	GO:0043966	histone H3 acetylation	35	2	0.36	0.05132
252	GO:0010604	positive regulation of macromolecule metabolic process	981	16	10.22	0.05153
253	GO:0006665	sphingolipid metabolic process	81	3	0.84	0.05263
254	GO:0016236	macroautophagy	81	3	0.84	0.05263
255	GO:0000460	maturation of 5.8S rRNA	36	2	0.37	0.05397
256	GO:0032784	regulation of DNA-templated transcription, elongation	36	2	0.37	0.05397
257	GO:0006888	endoplasmic reticulum to Golgi vesicle-mediated transport	136	4	1.42	0.05407
258	GO:0048522	positive regulation of cellular process	1470	22	15.31	0.05537
259	GO:0008104	protein localization	1231	19	12.82	0.05646
260	GO:0006364	rRNA processing	328	7	3.42	0.05661
261	GO:0016072	rRNA metabolic process	331	7	3.45	0.05886
262	GO:0051648	vesicle localization	38	2	0.4	0.05943
263	GO:0051650	establishment of vesicle localization	38	2	0.4	0.05943
264	GO:1901334	lactone metabolic process	38	2	0.4	0.05943
265	GO:1901336	lactone biosynthetic process	38	2	0.4	0.05943
266	GO:1901137	carbohydrate derivative biosynthetic process	618	11	6.44	0.05960
267	GO:0043632	modification-dependent macromolecule catabolic process	545	10	5.68	0.06000
268	GO:0006090	pyruvate metabolic process	141	4	1.47	0.06017
269	GO:0051128	regulation of cellular component organization	473	9	4.93	0.06028
270	GO:0006399	tRNA metabolic process	266	6	2.77	0.06039
271	GO:0044237	cellular metabolic process	13969	157	145.48	0.06077
272	GO:0002184	cytoplasmic translational termination	6	1	0.06	0.06089
273	GO:0006283	transcription-coupled nucleotide-excision repair	6	1	0.06	0.06089
274	GO:0010677	negative regulation of cellular carbohydrate metabolic process	6	1	0.06	0.06089
275	GO:0043153	entrainment of circadian clock by photoperiod	6	1	0.06	0.06089
276	GO:0044154	histone H3-K14 acetylation	6	1	0.06	0.06089
277	GO:0046208	spermine catabolic process	6	1	0.06	0.06089
278	GO:0048209	regulation of vesicle targeting, to, from or within Golgi	6	1	0.06	0.06089
279	GO:0051512	positive regulation of unidimensional cell growth	6	1	0.06	0.06089
280	GO:0071042	nuclear polyadenylation-dependent mRNA catabolic process	6	1	0.06	0.06089
281	GO:0071047	polyadenylation-dependent mRNA catabolic process	6	1	0.06	0.06089
282	GO:1901068	guanosine-containing compound metabolic process	6	1	0.06	0.06089
283	GO:0006368	transcription elongation from RNA polymerase II promoter	40	2	0.42	0.06506
284	GO:0072583	clathrin-dependent endocytosis	40	2	0.42	0.06506
285	GO:0034613	cellular protein localization	858	14	8.94	0.06565
286	GO:0046034	ATP metabolic process	211	5	2.2	0.07026
287	GO:0000395	mRNA 5'-splice site recognition	7	1	0.07	0.07067
288	GO:0006101	citrate metabolic process	7	1	0.07	0.07067
289	GO:0010821	regulation of mitochondrion organization	7	1	0.07	0.07067
290	GO:0015689	molybdate ion transport	7	1	0.07	0.07067
291	GO:0016578	histone deubiquitination	7	1	0.07	0.07067
292	GO:0018410	C-terminal protein amino acid modification	7	1	0.07	0.07067
293	GO:0031114	regulation of microtubule depolymerization	7	1	0.07	0.07067
294	GO:0033683	nucleotide-excision repair, DNA incision	7	1	0.07	0.07067
295	GO:0048317	seed morphogenesis	7	1	0.07	0.07067
296	GO:0048832	specification of plant organ number	7	1	0.07	0.07067
297	GO:0048833	specification of floral organ number	7	1	0.07	0.07067
298	GO:0051647	nucleus localization	7	1	0.07	0.07067
299	GO:1905157	positive regulation of photosynthesis	7	1	0.07	0.07067
300	GO:0006094	gluconeogenesis	42	2	0.44	0.07086
301	GO:0051173	positive regulation of nitrogen compound metabolic process	948	15	9.87	0.07143
302	GO:0006672	ceramide metabolic process	43	2	0.45	0.07382
303	GO:0019319	hexose biosynthetic process	43	2	0.45	0.07382
304	GO:0032879	regulation of localization	215	5	2.24	0.07479
305	GO:0006820	anion transport	351	7	3.66	0.07526
306	GO:0031399	regulation of protein modification process	352	7	3.67	0.07615
307	GO:0006898	receptor-mediated endocytosis	44	2	0.46	0.07683
308	GO:0009567	double fertilization forming a zygote and endosperm	44	2	0.46	0.07683
309	GO:0006352	DNA-templated transcription, initiation	95	3	0.99	0.07699
310	GO:0006475	internal protein amino acid acetylation	95	3	0.99	0.07699
311	GO:0016573	histone acetylation	95	3	0.99	0.07699
312	GO:0018393	internal peptidyl-lysine acetylation	95	3	0.99	0.07699
313	GO:0018394	peptidyl-lysine acetylation	95	3	0.99	0.07699
314	GO:0071322	cellular response to carbohydrate stimulus	95	3	0.99	0.07699
315	GO:0043414	macromolecule methylation	284	6	2.96	0.07736
316	GO:0006479	protein methylation	154	4	1.6	0.07764
317	GO:0008213	protein alkylation	154	4	1.6	0.07764
318	GO:0016192	vesicle-mediated transport	650	11	6.77	0.07876
319	GO:0006497	protein lipidation	96	3	1	0.07889
320	GO:0034968	histone lysine methylation	96	3	1	0.07889
321	GO:0042158	lipoprotein biosynthetic process	96	3	1	0.07889
322	GO:0010187	negative regulation of seed germination	45	2	0.47	0.07987
323	GO:0006811	ion transport	1045	16	10.88	0.08025
324	GO:0000492	box C/D snoRNP assembly	8	1	0.08	0.08036
325	GO:0006011	UDP-glucose metabolic process	8	1	0.08	0.08036
326	GO:0006696	ergosterol biosynthetic process	8	1	0.08	0.08036
327	GO:0008204	ergosterol metabolic process	8	1	0.08	0.08036
328	GO:0016255	attachment of GPI anchor to protein	8	1	0.08	0.08036
329	GO:0018023	peptidyl-lysine trimethylation	8	1	0.08	0.08036
330	GO:0031119	tRNA pseudouridine synthesis	8	1	0.08	0.08036
331	GO:0035336	long-chain fatty-acyl-CoA metabolic process	8	1	0.08	0.08036
332	GO:0036092	phosphatidylinositol-3-phosphate biosynthetic process	8	1	0.08	0.08036
333	GO:0044107	cellular alcohol metabolic process	8	1	0.08	0.08036
334	GO:0044108	cellular alcohol biosynthetic process	8	1	0.08	0.08036
335	GO:0048442	sepal development	8	1	0.08	0.08036
336	GO:0048464	flower calyx development	8	1	0.08	0.08036
337	GO:0050792	regulation of viral process	8	1	0.08	0.08036
338	GO:0097384	cellular lipid biosynthetic process	8	1	0.08	0.08036
339	GO:0140021	mitochondrial ADP transmembrane transport	8	1	0.08	0.08036
340	GO:1990544	mitochondrial ATP transmembrane transport	8	1	0.08	0.08036
341	GO:1990641	response to iron ion starvation	8	1	0.08	0.08036
342	GO:1901564	organonitrogen compound metabolic process	7536	89	78.49	0.08070
343	GO:0042157	lipoprotein metabolic process	97	3	1.01	0.08081
344	GO:0042026	protein refolding	46	2	0.48	0.08294
345	GO:0006643	membrane lipid metabolic process	158	4	1.65	0.08348
346	GO:0008033	tRNA processing	158	4	1.65	0.08348
347	GO:0044238	primary metabolic process	13401	150	139.57	0.08507
348	GO:0032269	negative regulation of cellular protein metabolic process	224	5	2.33	0.08556
349	GO:0048868	pollen tube development	224	5	2.33	0.08556
350	GO:0033036	macromolecule localization	1549	22	16.13	0.08591
351	GO:0006402	mRNA catabolic process	160	4	1.67	0.08648
352	GO:0015698	inorganic anion transport	160	4	1.67	0.08648
353	GO:1902600	proton transmembrane transport	160	4	1.67	0.08648
354	GO:0006096	glycolytic process	100	3	1.04	0.08669
355	GO:0006757	ATP generation from ADP	100	3	1.04	0.08669
356	GO:0046031	ADP metabolic process	100	3	1.04	0.08669
357	GO:0048193	Golgi vesicle transport	225	5	2.34	0.08680
358	GO:0019538	protein metabolic process	5988	72	62.36	0.08719
359	GO:0000271	polysaccharide biosynthetic process	295	6	3.07	0.08892
360	GO:0006511	ubiquitin-dependent protein catabolic process	513	9	5.34	0.08918
361	GO:0000212	meiotic spindle organization	9	1	0.09	0.08994
362	GO:0000913	preprophase band assembly	9	1	0.09	0.08994
363	GO:0001927	exocyst assembly	9	1	0.09	0.08994
364	GO:0006264	mitochondrial DNA replication	9	1	0.09	0.08994
365	GO:0035337	fatty-acyl-CoA metabolic process	9	1	0.09	0.08994
366	GO:0043687	post-translational protein modification	9	1	0.09	0.08994
367	GO:0043982	histone H4-K8 acetylation	9	1	0.09	0.08994
368	GO:0044265	cellular macromolecule catabolic process	903	14	9.4	0.09041
369	GO:0006644	phospholipid metabolic process	298	6	3.1	0.09223
370	GO:0015985	energy coupled proton transport, down electrochemical gradient	49	2	0.51	0.09238
371	GO:0015986	ATP synthesis coupled proton transport	49	2	0.51	0.09238
372	GO:0043543	protein acylation	164	4	1.71	0.09263
373	GO:0009135	purine nucleoside diphosphate metabolic process	104	3	1.08	0.09481
374	GO:0009179	purine ribonucleoside diphosphate metabolic process	104	3	1.08	0.09481
375	GO:0006754	ATP biosynthetic process	50	2	0.52	0.09560
376	GO:0030148	sphingolipid biosynthetic process	50	2	0.52	0.09560
377	GO:2000022	regulation of jasmonic acid mediated signaling pathway	50	2	0.52	0.09560
378	GO:0022618	ribonucleoprotein complex assembly	233	5	2.43	0.09710
379	GO:0000491	small nucleolar ribonucleoprotein complex assembly	10	1	0.1	0.09942
380	GO:0006369	termination of RNA polymerase II transcription	10	1	0.1	0.09942
381	GO:0006598	polyamine catabolic process	10	1	0.1	0.09942
382	GO:0007231	osmosensory signaling pathway	10	1	0.1	0.09942
383	GO:0016078	tRNA catabolic process	10	1	0.1	0.09942
384	GO:0019243	methylglyoxal catabolic process to D-lactate via S-lactoyl-glutathione	10	1	0.1	0.09942
385	GO:0045337	farnesyl diphosphate biosynthetic process	10	1	0.1	0.09942
386	GO:0048871	multicellular organismal homeostasis	10	1	0.1	0.09942
387	GO:0061727	methylglyoxal catabolic process to lactate	10	1	0.1	0.09942
388	GO:0071038	nuclear polyadenylation-dependent tRNA catabolic process	10	1	0.1	0.09942
389	GO:0080037	negative regulation of cytokinin-activated signaling pathway	10	1	0.1	0.09942
390	GO:0090153	regulation of sphingolipid biosynthetic process	10	1	0.1	0.09942
391	GO:0106354	tRNA surveillance	10	1	0.1	0.09942
392	GO:0005996	monosaccharide metabolic process	235	5	2.45	0.09976
393	GO:0019941	modification-dependent protein catabolic process	528	9	5.5	0.10182
394	GO:0000045	autophagosome assembly	52	2	0.54	0.10212
395	GO:0006165	nucleoside diphosphate phosphorylation	108	3	1.12	0.10323
396	GO:0009185	ribonucleoside diphosphate metabolic process	109	3	1.14	0.10538
397	GO:0070592	cell wall polysaccharide biosynthetic process	109	3	1.14	0.10538
398	GO:0010498	proteasomal protein catabolic process	310	6	3.23	0.10613
399	GO:0051248	negative regulation of protein metabolic process	240	5	2.5	0.10659
400	GO:0090407	organophosphate biosynthetic process	535	9	5.57	0.10806
401	GO:0006367	transcription initiation from RNA polymerase II promoter	54	2	0.56	0.10876
402	GO:0048598	embryonic morphogenesis	54	2	0.56	0.10876
403	GO:1905037	autophagosome organization	54	2	0.56	0.10876
404	GO:0034982	mitochondrial protein processing	11	1	0.11	0.10880
405	GO:0045912	negative regulation of carbohydrate metabolic process	11	1	0.11	0.10880
406	GO:0051646	mitochondrion localization	11	1	0.11	0.10880
407	GO:0080060	integument development	11	1	0.11	0.10880
408	GO:1904668	positive regulation of ubiquitin protein ligase activity	11	1	0.11	0.10880
409	GO:1905038	regulation of membrane lipid metabolic process	11	1	0.11	0.10880
410	GO:0006486	protein glycosylation	242	5	2.52	0.10938
411	GO:0043413	macromolecule glycosylation	242	5	2.52	0.10938
412	GO:0018022	peptidyl-lysine methylation	111	3	1.16	0.10973
413	GO:0046939	nucleotide phosphorylation	111	3	1.16	0.10973
414	GO:0009101	glycoprotein biosynthetic process	243	5	2.53	0.11079
415	GO:0017148	negative regulation of translation	112	3	1.17	0.11193
416	GO:0044038	cell wall macromolecule biosynthetic process	112	3	1.17	0.11193
417	GO:0070589	cellular component macromolecule biosynthetic process	112	3	1.17	0.11193
418	GO:0016071	mRNA metabolic process	779	12	8.11	0.11513
419	GO:0060341	regulation of cellular localization	56	2	0.58	0.11551
420	GO:0022607	cellular component assembly	1191	17	12.4	0.11726
421	GO:0000459	exonucleolytic trimming involved in rRNA processing	12	1	0.12	0.11809
422	GO:0000467	exonucleolytic trimming to generate mature 3'-end of 5.8S rRNA from tr...	12	1	0.12	0.11809
423	GO:0006376	mRNA splice site selection	12	1	0.12	0.11809
424	GO:0009268	response to pH	12	1	0.12	0.11809
425	GO:0009438	methylglyoxal metabolic process	12	1	0.12	0.11809
426	GO:0009854	oxidative photosynthetic carbon pathway	12	1	0.12	0.11809
427	GO:0036265	RNA (guanine-N7)-methylation	12	1	0.12	0.11809
428	GO:0042182	ketone catabolic process	12	1	0.12	0.11809
429	GO:0048639	positive regulation of developmental growth	12	1	0.12	0.11809
430	GO:0051446	positive regulation of meiotic cell cycle	12	1	0.12	0.11809
431	GO:0051596	methylglyoxal catabolic process	12	1	0.12	0.11809
432	GO:0072318	clathrin coat disassembly	12	1	0.12	0.11809
433	GO:0072319	vesicle uncoating	12	1	0.12	0.11809
434	GO:0045893	positive regulation of transcription, DNA-templated	626	10	6.52	0.12002
435	GO:0034249	negative regulation of cellular amide metabolic process	116	3	1.21	0.12090
436	GO:0051347	positive regulation of transferase activity	116	3	1.21	0.12090
437	GO:0046907	intracellular transport	950	14	9.89	0.12185
438	GO:0051049	regulation of transport	182	4	1.9	0.12273
439	GO:0007033	vacuole organization	117	3	1.22	0.12318
440	GO:1902680	positive regulation of RNA biosynthetic process	631	10	6.57	0.12455
441	GO:1903508	positive regulation of nucleic acid-templated transcription	631	10	6.57	0.12455
442	GO:0006473	protein acetylation	118	3	1.23	0.12548
443	GO:0009132	nucleoside diphosphate metabolic process	118	3	1.23	0.12548
444	GO:0031331	positive regulation of cellular catabolic process	118	3	1.23	0.12548
445	GO:0031056	regulation of histone modification	59	2	0.61	0.12583
446	GO:0051261	protein depolymerization	59	2	0.61	0.12583
447	GO:0006882	cellular zinc ion homeostasis	13	1	0.14	0.12728
448	GO:0010071	root meristem specification	13	1	0.14	0.12728
449	GO:0010375	stomatal complex patterning	13	1	0.14	0.12728
450	GO:0015766	disaccharide transport	13	1	0.14	0.12728
451	GO:0015770	sucrose transport	13	1	0.14	0.12728
452	GO:0015772	oligosaccharide transport	13	1	0.14	0.12728
453	GO:0015976	carbon utilization	13	1	0.14	0.12728
454	GO:0019287	isopentenyl diphosphate biosynthetic process, mevalonate pathway	13	1	0.14	0.12728
455	GO:0043634	polyadenylation-dependent ncRNA catabolic process	13	1	0.14	0.12728
456	GO:0046185	aldehyde catabolic process	13	1	0.14	0.12728
457	GO:0071029	nuclear ncRNA surveillance	13	1	0.14	0.12728
458	GO:0071035	nuclear polyadenylation-dependent rRNA catabolic process	13	1	0.14	0.12728
459	GO:0071046	nuclear polyadenylation-dependent ncRNA catabolic process	13	1	0.14	0.12728
460	GO:0090110	COPII-coated vesicle cargo loading	13	1	0.14	0.12728
461	GO:0045184	establishment of protein localization	1125	16	11.72	0.12874
462	GO:0051603	proteolysis involved in cellular protein catabolic process	636	10	6.62	0.12917
463	GO:0006487	protein N-linked glycosylation	60	2	0.62	0.12932
464	GO:0046488	phosphatidylinositol metabolic process	120	3	1.25	0.13012
465	GO:0071555	cell wall organization	639	10	6.66	0.13198
466	GO:0016571	histone methylation	121	3	1.26	0.13247
467	GO:0009145	purine nucleoside triphosphate biosynthetic process	61	2	0.64	0.13283
468	GO:0009205	purine ribonucleoside triphosphate metabolic process	61	2	0.64	0.13283
469	GO:0009206	purine ribonucleoside triphosphate biosynthetic process	61	2	0.64	0.13283
470	GO:0070085	glycosylation	258	5	2.69	0.13297
471	GO:0009896	positive regulation of catabolic process	122	3	1.27	0.13483
472	GO:0033037	polysaccharide localization	62	2	0.65	0.13636
473	GO:0008215	spermine metabolic process	14	1	0.15	0.13637
474	GO:0010231	maintenance of seed dormancy	14	1	0.15	0.13637
475	GO:0018106	peptidyl-histidine phosphorylation	14	1	0.15	0.13637
476	GO:0034475	U4 snRNA 3'-end processing	14	1	0.15	0.13637
477	GO:0043981	histone H4-K5 acetylation	14	1	0.15	0.13637
478	GO:0051098	regulation of binding	14	1	0.15	0.13637
479	GO:0097437	maintenance of dormancy	14	1	0.15	0.13637
480	GO:1901679	nucleotide transmembrane transport	14	1	0.15	0.13637
481	GO:1904666	regulation of ubiquitin protein ligase activity	14	1	0.15	0.13637
482	GO:0051656	establishment of organelle localization	123	3	1.28	0.13720
483	GO:0006401	RNA catabolic process	190	4	1.98	0.13730
484	GO:0046467	membrane lipid biosynthetic process	124	3	1.29	0.13959
485	GO:0034765	regulation of ion transmembrane transport	63	2	0.66	0.13991
486	GO:0044257	cellular protein catabolic process	648	10	6.75	0.14063
487	GO:0009100	glycoprotein metabolic process	263	5	2.74	0.14078
488	GO:0006694	steroid biosynthetic process	125	3	1.3	0.14199
489	GO:0006099	tricarboxylic acid cycle	64	2	0.67	0.14348
490	GO:2000031	regulation of salicylic acid mediated signaling pathway	64	2	0.67	0.14348
491	GO:0006813	potassium ion transport	126	3	1.31	0.14441
492	GO:0010029	regulation of seed germination	126	3	1.31	0.14441
493	GO:0007019	microtubule depolymerization	15	1	0.16	0.14537
494	GO:0018196	peptidyl-asparagine modification	15	1	0.16	0.14537
495	GO:0018279	protein N-linked glycosylation via asparagine	15	1	0.16	0.14537
496	GO:0035067	negative regulation of histone acetylation	15	1	0.16	0.14537
497	GO:0043633	polyadenylation-dependent RNA catabolic process	15	1	0.16	0.14537
498	GO:0120029	proton export across plasma membrane	15	1	0.16	0.14537
499	GO:1901984	negative regulation of protein acetylation	15	1	0.16	0.14537
500	GO:2000068	regulation of defense response to insect	15	1	0.16	0.14537

## Sheet: Circ_SAV_Quantile_2.5%_eQTLsPot
	GO.ID	Term	Annotated	Significant	Expected	classicFisher
1	GO:0007018	microtubule-based movement	98	4	0.49	0.0015
2	GO:0046513	ceramide biosynthetic process	17	2	0.08	0.0032
3	GO:0007031	peroxisome organization	59	3	0.29	0.0032
4	GO:0006928	movement of cell or subcellular component	137	4	0.68	0.0049
5	GO:0007622	rhythmic behavior	1	1	0	0.0050
6	GO:0048512	circadian behavior	1	1	0	0.0050
7	GO:0070143	mitochondrial alanyl-tRNA aminoacylation	1	1	0	0.0050
8	GO:2000628	regulation of miRNA metabolic process	1	1	0	0.0050
9	GO:2000630	positive regulation of miRNA metabolic process	1	1	0	0.0050
10	GO:0030258	lipid modification	140	4	0.7	0.0053
11	GO:0010150	leaf senescence	230	5	1.14	0.0059
12	GO:0090693	plant organ senescence	233	5	1.16	0.0062
13	GO:0006629	lipid metabolic process	1477	15	7.35	0.0064
14	GO:0043624	cellular protein complex disassembly	87	3	0.43	0.0094
15	GO:0007568	aging	261	5	1.3	0.0099
16	GO:0018160	peptidyl-pyrromethane cofactor linkage	2	1	0.01	0.0099
17	GO:0033467	CMP-keto-3-deoxy-D-manno-octulosonic acid metabolic process	2	1	0.01	0.0099
18	GO:0033468	CMP-keto-3-deoxy-D-manno-octulosonic acid biosynthetic process	2	1	0.01	0.0099
19	GO:0010099	regulation of photomorphogenesis	32	2	0.16	0.0110
20	GO:0042168	heme metabolic process	34	2	0.17	0.0124
21	GO:0006419	alanyl-tRNA aminoacylation	3	1	0.01	0.0149
22	GO:0006788	heme oxidation	3	1	0.01	0.0149
23	GO:0007610	behavior	3	1	0.01	0.0149
24	GO:0051083	'de novo' cotranslational protein folding	3	1	0.01	0.0149
25	GO:0070127	tRNA aminoacylation for mitochondrial protein translation	3	1	0.01	0.0149
26	GO:0048856	anatomical structure development	4300	31	21.4	0.0167
27	GO:0032984	protein-containing complex disassembly	108	3	0.54	0.0168
28	GO:0000904	cell morphogenesis involved in differentiation	305	5	1.52	0.0183
29	GO:0072329	monocarboxylic acid catabolic process	112	3	0.56	0.0185
30	GO:0048468	cell development	424	6	2.11	0.0194
31	GO:0006672	ceramide metabolic process	43	2	0.21	0.0194
32	GO:0032000	positive regulation of fatty acid beta-oxidation	4	1	0.02	0.0198
33	GO:0032205	negative regulation of telomere maintenance	4	1	0.02	0.0198
34	GO:0032211	negative regulation of telomere maintenance via telomerase	4	1	0.02	0.0198
35	GO:0035344	hypoxanthine transport	4	1	0.02	0.0198
36	GO:0046136	positive regulation of vitamin metabolic process	4	1	0.02	0.0198
37	GO:0046321	positive regulation of fatty acid oxidation	4	1	0.02	0.0198
38	GO:0050996	positive regulation of lipid catabolic process	4	1	0.02	0.0198
39	GO:0090155	negative regulation of sphingolipid biosynthetic process	4	1	0.02	0.0198
40	GO:0098702	adenine import across plasma membrane	4	1	0.02	0.0198
41	GO:0098710	guanine import across plasma membrane	4	1	0.02	0.0198
42	GO:0098721	uracil import across plasma membrane	4	1	0.02	0.0198
43	GO:1900060	negative regulation of ceramide biosynthetic process	4	1	0.02	0.0198
44	GO:1903716	guanine transmembrane transport	4	1	0.02	0.0198
45	GO:1903791	uracil transmembrane transport	4	1	0.02	0.0198
46	GO:1904082	pyrimidine nucleobase transmembrane transport	4	1	0.02	0.0198
47	GO:1904357	negative regulation of telomere maintenance via telomere lengthening	4	1	0.02	0.0198
48	GO:1904965	regulation of vitamin E biosynthetic process	4	1	0.02	0.0198
49	GO:1904966	positive regulation of vitamin E biosynthetic process	4	1	0.02	0.0198
50	GO:2000303	regulation of ceramide biosynthetic process	4	1	0.02	0.0198
51	GO:0032502	developmental process	4538	32	22.59	0.0202
52	GO:0009226	nucleotide-sugar biosynthetic process	44	2	0.22	0.0203
53	GO:0018198	peptidyl-cysteine modification	45	2	0.22	0.0211
54	GO:2000030	regulation of response to red or far red light	45	2	0.22	0.0211
55	GO:0048367	shoot system development	1404	13	6.99	0.0222
56	GO:1901575	organic substance catabolic process	2031	17	10.11	0.0228
57	GO:0051053	negative regulation of DNA metabolic process	47	2	0.23	0.0229
58	GO:0051656	establishment of organelle localization	123	3	0.61	0.0236
59	GO:0006040	amino sugar metabolic process	48	2	0.24	0.0239
60	GO:0007005	mitochondrion organization	219	4	1.09	0.0240
61	GO:0016042	lipid catabolic process	329	5	1.64	0.0244
62	GO:0000244	spliceosomal tri-snRNP complex assembly	5	1	0.02	0.0246
63	GO:0010024	phytochromobilin biosynthetic process	5	1	0.02	0.0246
64	GO:0032210	regulation of telomere maintenance via telomerase	5	1	0.02	0.0246
65	GO:0034643	establishment of mitochondrion localization, microtubule-mediated	5	1	0.02	0.0246
66	GO:0043335	protein unfolding	5	1	0.02	0.0246
67	GO:0047497	mitochondrion transport along microtubule	5	1	0.02	0.0246
68	GO:0050982	detection of mechanical stimulus	5	1	0.02	0.0246
69	GO:0051202	phytochromobilin metabolic process	5	1	0.02	0.0246
70	GO:0051654	establishment of mitochondrion localization	5	1	0.02	0.0246
71	GO:0071494	cellular response to UV-C	5	1	0.02	0.0246
72	GO:1904356	regulation of telomere maintenance via telomere lengthening	5	1	0.02	0.0246
73	GO:1904823	purine nucleobase transmembrane transport	5	1	0.02	0.0246
74	GO:2000279	negative regulation of DNA biosynthetic process	5	1	0.02	0.0246
75	GO:0062013	positive regulation of small molecule metabolic process	49	2	0.24	0.0248
76	GO:0046395	carboxylic acid catabolic process	223	4	1.11	0.0254
77	GO:0030148	sphingolipid biosynthetic process	50	2	0.25	0.0257
78	GO:0048588	developmental cell growth	232	4	1.15	0.0288
79	GO:0007275	multicellular organism development	3782	27	18.82	0.0294
80	GO:0015855	pyrimidine nucleobase transport	6	1	0.03	0.0295
81	GO:0015857	uracil transport	6	1	0.03	0.0295
82	GO:0072531	pyrimidine-containing compound transmembrane transport	6	1	0.03	0.0295
83	GO:0090156	cellular sphingolipid homeostasis	6	1	0.03	0.0295
84	GO:2000278	regulation of DNA biosynthetic process	6	1	0.03	0.0295
85	GO:0071840	cellular component organization or biogenesis	4146	29	20.63	0.0305
86	GO:0016054	organic acid catabolic process	245	4	1.22	0.0342
87	GO:0000002	mitochondrial genome maintenance	7	1	0.03	0.0343
88	GO:0006048	UDP-N-acetylglucosamine biosynthetic process	7	1	0.03	0.0343
89	GO:0010821	regulation of mitochondrion organization	7	1	0.03	0.0343
90	GO:0015853	adenine transport	7	1	0.03	0.0343
91	GO:0015854	guanine transport	7	1	0.03	0.0343
92	GO:0030259	lipid glycosylation	7	1	0.03	0.0343
93	GO:0030656	regulation of vitamin metabolic process	7	1	0.03	0.0343
94	GO:0043489	RNA stabilization	7	1	0.03	0.0343
95	GO:0046349	amino sugar biosynthetic process	7	1	0.03	0.0343
96	GO:0048577	negative regulation of short-day photoperiodism, flowering	7	1	0.03	0.0343
97	GO:0080006	internode patterning	7	1	0.03	0.0343
98	GO:0080144	amino acid homeostasis	7	1	0.03	0.0343
99	GO:1902369	negative regulation of RNA catabolic process	7	1	0.03	0.0343
100	GO:0009225	nucleotide-sugar metabolic process	59	2	0.29	0.0349
101	GO:0051261	protein depolymerization	59	2	0.29	0.0349
102	GO:0032501	multicellular organismal process	4198	29	20.89	0.0354
103	GO:0022411	cellular component disassembly	150	3	0.75	0.0391
104	GO:0006047	UDP-N-acetylglucosamine metabolic process	8	1	0.04	0.0391
105	GO:0010586	miRNA metabolic process	8	1	0.04	0.0391
106	GO:0019464	glycine decarboxylation via glycine cleavage system	8	1	0.04	0.0391
107	GO:0031119	tRNA pseudouridine synthesis	8	1	0.04	0.0391
108	GO:0031998	regulation of fatty acid beta-oxidation	8	1	0.04	0.0391
109	GO:0032204	regulation of telomere maintenance	8	1	0.04	0.0391
110	GO:0036092	phosphatidylinositol-3-phosphate biosynthetic process	8	1	0.04	0.0391
111	GO:0050792	regulation of viral process	8	1	0.04	0.0391
112	GO:1903800	positive regulation of production of miRNAs involved in gene silencing...	8	1	0.04	0.0391
113	GO:1990019	protein storage vacuole organization	8	1	0.04	0.0391
114	GO:2000634	regulation of primary miRNA processing	8	1	0.04	0.0391
115	GO:2000636	positive regulation of primary miRNA processing	8	1	0.04	0.0391
116	GO:2000637	positive regulation of gene silencing by miRNA	8	1	0.04	0.0391
117	GO:0044255	cellular lipid metabolic process	1075	10	5.35	0.0417
118	GO:0043085	positive regulation of catalytic activity	263	4	1.31	0.0425
119	GO:0006635	fatty acid beta-oxidation	66	2	0.33	0.0428
120	GO:0006264	mitochondrial DNA replication	9	1	0.04	0.0439
121	GO:0010970	transport along microtubule	9	1	0.04	0.0439
122	GO:0016560	protein import into peroxisome matrix, docking	9	1	0.04	0.0439
123	GO:0046320	regulation of fatty acid oxidation	9	1	0.04	0.0439
124	GO:0051016	barbed-end actin filament capping	9	1	0.04	0.0439
125	GO:0072384	organelle transport along microtubule	9	1	0.04	0.0439
126	GO:0099111	microtubule-based transport	9	1	0.04	0.0439
127	GO:0009860	pollen tube growth	160	3	0.8	0.0458
128	GO:0009062	fatty acid catabolic process	69	2	0.34	0.0464
129	GO:0048827	phyllome development	804	8	4	0.0474
130	GO:0006546	glycine catabolic process	10	1	0.05	0.0487
131	GO:0010230	alternative respiration	10	1	0.05	0.0487
132	GO:0031930	mitochondria-nucleus signaling pathway	10	1	0.05	0.0487
133	GO:0043162	ubiquitin-dependent protein catabolic process via the multivesicular b...	10	1	0.05	0.0487
134	GO:0080171	lytic vacuole organization	10	1	0.05	0.0487
135	GO:0090153	regulation of sphingolipid biosynthetic process	10	1	0.05	0.0487
136	GO:1903798	regulation of production of miRNAs involved in gene silencing by miRNA	10	1	0.05	0.0487
137	GO:0019395	fatty acid oxidation	71	2	0.35	0.0488
138	GO:0044093	positive regulation of molecular function	278	4	1.38	0.0503
139	GO:0009738	abscisic acid-activated signaling pathway	402	5	2	0.0506
140	GO:0030041	actin filament polymerization	73	2	0.36	0.0513
141	GO:0030833	regulation of actin filament polymerization	73	2	0.36	0.0513
142	GO:0009554	megasporogenesis	11	1	0.05	0.0534
143	GO:0051646	mitochondrion localization	11	1	0.05	0.0534
144	GO:1905038	regulation of membrane lipid metabolic process	11	1	0.05	0.0534
145	GO:0010639	negative regulation of organelle organization	76	2	0.38	0.0551
146	GO:0006996	organelle organization	2268	17	11.29	0.0561
147	GO:0000902	cell morphogenesis	550	6	2.74	0.0569
148	GO:0008064	regulation of actin polymerization or depolymerization	78	2	0.39	0.0577
149	GO:0030832	regulation of actin filament length	78	2	0.39	0.0577
150	GO:0110053	regulation of actin filament organization	78	2	0.39	0.0577
151	GO:0009787	regulation of abscisic acid-activated signaling pathway	176	3	0.88	0.0578
152	GO:1901419	regulation of response to alcohol	176	3	0.88	0.0578
153	GO:1905957	regulation of cellular response to alcohol	176	3	0.88	0.0578
154	GO:0016043	cellular component organization	3667	25	18.25	0.0580
155	GO:0006120	mitochondrial electron transport, NADH to ubiquinone	12	1	0.06	0.0581
156	GO:0006646	phosphatidylethanolamine biosynthetic process	12	1	0.06	0.0581
157	GO:0010076	maintenance of floral meristem identity	12	1	0.06	0.0581
158	GO:0036473	cell death in response to oxidative stress	12	1	0.06	0.0581
159	GO:0046337	phosphatidylethanolamine metabolic process	12	1	0.06	0.0581
160	GO:0050994	regulation of lipid catabolic process	12	1	0.06	0.0581
161	GO:0072318	clathrin coat disassembly	12	1	0.06	0.0581
162	GO:0072319	vesicle uncoating	12	1	0.06	0.0581
163	GO:0097468	programmed cell death in response to reactive oxygen species	12	1	0.06	0.0581
164	GO:1901409	positive regulation of phosphorylation of RNA polymerase II C-terminal...	12	1	0.06	0.0581
165	GO:0032956	regulation of actin cytoskeleton organization	80	2	0.4	0.0604
166	GO:0033043	regulation of organelle organization	297	4	1.48	0.0612
167	GO:0006665	sphingolipid metabolic process	81	2	0.4	0.0617
168	GO:0032271	regulation of protein polymerization	81	2	0.4	0.0617
169	GO:0032970	regulation of actin filament-based process	81	2	0.4	0.0617
170	GO:0051649	establishment of localization in cell	1004	9	5	0.0628
171	GO:0007009	plasma membrane organization	13	1	0.06	0.0628
172	GO:0010019	chloroplast-nucleus signaling pathway	13	1	0.06	0.0628
173	GO:0010100	negative regulation of photomorphogenesis	13	1	0.06	0.0628
174	GO:0010225	response to UV-C	13	1	0.06	0.0628
175	GO:0080024	indolebutyric acid metabolic process	13	1	0.06	0.0628
176	GO:0009056	catabolic process	2317	17	11.53	0.0659
177	GO:0071215	cellular response to abscisic acid stimulus	435	5	2.16	0.0663
178	GO:0097306	cellular response to alcohol	435	5	2.16	0.0663
179	GO:0051129	negative regulation of cellular component organization	85	2	0.42	0.0671
180	GO:1901407	regulation of phosphorylation of RNA polymerase II C-terminal domain	14	1	0.07	0.0675
181	GO:0071705	nitrogen compound transport	1509	12	7.51	0.0720
182	GO:0099402	plant organ development	1509	12	7.51	0.0720
183	GO:0060964	regulation of gene silencing by miRNA	15	1	0.07	0.0721
184	GO:0048366	leaf development	587	6	2.92	0.0730
185	GO:0007017	microtubule-based process	317	4	1.58	0.0739
186	GO:0006418	tRNA aminoacylation for protein translation	90	2	0.45	0.0741
187	GO:0051234	establishment of localization	3584	24	17.84	0.0745
188	GO:1901565	organonitrogen compound catabolic process	1040	9	5.18	0.0747
189	GO:1902903	regulation of supramolecular fiber organization	91	2	0.45	0.0755
190	GO:0016973	poly(A)+ mRNA export from nucleus	16	1	0.08	0.0768
191	GO:0030705	cytoskeleton-dependent intracellular transport	16	1	0.08	0.0768
192	GO:0030835	negative regulation of actin filament depolymerization	16	1	0.08	0.0768
193	GO:0045737	positive regulation of cyclin-dependent protein serine/threonine kinas...	16	1	0.08	0.0768
194	GO:0048579	negative regulation of long-day photoperiodism, flowering	16	1	0.08	0.0768
195	GO:0048587	regulation of short-day photoperiodism, flowering	16	1	0.08	0.0768
196	GO:0051693	actin filament capping	16	1	0.08	0.0768
197	GO:1904031	positive regulation of cyclin-dependent protein kinase activity	16	1	0.08	0.0768
198	GO:0009932	cell tip growth	199	3	0.99	0.0772
199	GO:0043038	amino acid activation	93	2	0.46	0.0784
200	GO:0043039	tRNA aminoacylation	93	2	0.46	0.0784
201	GO:0000959	mitochondrial RNA metabolic process	94	2	0.47	0.0799
202	GO:0008154	actin polymerization or depolymerization	94	2	0.47	0.0799
203	GO:0034440	lipid oxidation	94	2	0.47	0.0799
204	GO:0044265	cellular macromolecule catabolic process	903	8	4.49	0.0812
205	GO:0019827	stem cell population maintenance	95	2	0.47	0.0813
206	GO:0098727	maintenance of cell number	95	2	0.47	0.0813
207	GO:0006863	purine nucleobase transport	17	1	0.08	0.0814
208	GO:0032958	inositol phosphate biosynthetic process	17	1	0.08	0.0814
209	GO:0060148	positive regulation of posttranscriptional gene silencing	17	1	0.08	0.0814
210	GO:1901880	negative regulation of protein depolymerization	17	1	0.08	0.0814
211	GO:0044282	small molecule catabolic process	332	4	1.65	0.0842
212	GO:0048731	system development	2747	19	13.67	0.0848
213	GO:0051640	organelle localization	208	3	1.04	0.0855
214	GO:0019751	polyol metabolic process	98	2	0.49	0.0858
215	GO:0015866	ADP transport	18	1	0.09	0.0859
216	GO:0015867	ATP transport	18	1	0.09	0.0859
217	GO:0030834	regulation of actin filament depolymerization	18	1	0.09	0.0859
218	GO:0031330	negative regulation of cellular catabolic process	18	1	0.09	0.0859
219	GO:0051096	positive regulation of helicase activity	18	1	0.09	0.0859
220	GO:0071902	positive regulation of protein serine/threonine kinase activity	18	1	0.09	0.0859
221	GO:0007265	Ras protein signal transduction	99	2	0.49	0.0873
222	GO:0051128	regulation of cellular component organization	473	5	2.35	0.0875
223	GO:0044248	cellular catabolic process	1735	13	8.64	0.0898
224	GO:0034660	ncRNA metabolic process	621	6	3.09	0.0899
225	GO:0044087	regulation of cellular component biogenesis	213	3	1.06	0.0903
226	GO:0006782	protoporphyrinogen IX biosynthetic process	19	1	0.09	0.0905
227	GO:0010336	gibberellic acid homeostasis	19	1	0.09	0.0905
228	GO:0015851	nucleobase transport	19	1	0.09	0.0905
229	GO:0016558	protein import into peroxisome matrix	19	1	0.09	0.0905
230	GO:0046501	protoporphyrinogen IX metabolic process	19	1	0.09	0.0905
231	GO:0070920	regulation of production of small RNA involved in gene silencing by RN...	19	1	0.09	0.0905
232	GO:0044281	small molecule metabolic process	2425	17	12.07	0.0916
233	GO:0033014	tetrapyrrole biosynthetic process	103	2	0.51	0.0933
234	GO:0007266	Rho protein signal transduction	20	1	0.1	0.0950
235	GO:0010077	maintenance of inflorescence meristem identity	20	1	0.1	0.0950
236	GO:0030837	negative regulation of actin filament polymerization	20	1	0.1	0.0950
237	GO:0043242	negative regulation of protein-containing complex disassembly	20	1	0.1	0.0950
238	GO:0051095	regulation of helicase activity	20	1	0.1	0.0950
239	GO:0006400	tRNA modification	106	2	0.53	0.0979
240	GO:0019216	regulation of lipid metabolic process	106	2	0.53	0.0979
241	GO:0050793	regulation of developmental process	943	8	4.69	0.0981
242	GO:0015919	peroxisomal membrane transport	21	1	0.1	0.0995
243	GO:0016559	peroxisome fission	21	1	0.1	0.0995
244	GO:0032981	mitochondrial respiratory chain complex I assembly	21	1	0.1	0.0995
245	GO:0051055	negative regulation of lipid biosynthetic process	21	1	0.1	0.0995
246	GO:0006810	transport	3524	23	17.54	0.1000
247	GO:0048868	pollen tube development	224	3	1.11	0.1012
248	GO:0046907	intracellular transport	950	8	4.73	0.1013
249	GO:0007264	small GTPase mediated signal transduction	109	2	0.54	0.1026
250	GO:0051493	regulation of cytoskeleton organization	109	2	0.54	0.1026
251	GO:0006625	protein targeting to peroxisome	22	1	0.11	0.1040
252	GO:0015865	purine nucleotide transport	22	1	0.11	0.1040
253	GO:0015868	purine ribonucleotide transport	22	1	0.11	0.1040
254	GO:0031333	negative regulation of protein-containing complex assembly	22	1	0.11	0.1040
255	GO:0032272	negative regulation of protein polymerization	22	1	0.11	0.1040
256	GO:0051503	adenine nucleotide transport	22	1	0.11	0.1040
257	GO:0070816	phosphorylation of RNA polymerase II C-terminal domain	22	1	0.11	0.1040
258	GO:0072662	protein localization to peroxisome	22	1	0.11	0.1040
259	GO:0072663	establishment of protein localization to peroxisome	22	1	0.11	0.1040
260	GO:2001251	negative regulation of chromosome organization	22	1	0.11	0.1040
261	GO:0006631	fatty acid metabolic process	359	4	1.79	0.1045
262	GO:0051258	protein polymerization	111	2	0.55	0.1058
263	GO:0055088	lipid homeostasis	111	2	0.55	0.1058
264	GO:0006415	translational termination	23	1	0.11	0.1085
265	GO:0006544	glycine metabolic process	23	1	0.11	0.1085
266	GO:0009071	serine family amino acid catabolic process	23	1	0.11	0.1085
267	GO:0036297	interstrand cross-link repair	23	1	0.11	0.1085
268	GO:0045833	negative regulation of lipid metabolic process	23	1	0.11	0.1085
269	GO:0048572	short-day photoperiodism	23	1	0.11	0.1085
270	GO:0048575	short-day photoperiodism, flowering	23	1	0.11	0.1085
271	GO:0051494	negative regulation of cytoskeleton organization	23	1	0.11	0.1085
272	GO:0098657	import into cell	23	1	0.11	0.1085
273	GO:0098739	import across plasma membrane	23	1	0.11	0.1085
274	GO:1902904	negative regulation of supramolecular fiber organization	23	1	0.11	0.1085
275	GO:0031050	dsRNA processing	113	2	0.56	0.1090
276	GO:0051052	regulation of DNA metabolic process	113	2	0.56	0.1090
277	GO:0070918	production of small RNA involved in gene silencing by RNA	113	2	0.56	0.1090
278	GO:0006865	amino acid transport	114	2	0.57	0.1106
279	GO:0034470	ncRNA processing	510	5	2.54	0.1111
280	GO:0022604	regulation of cell morphogenesis	115	2	0.57	0.1122
281	GO:0007004	telomere maintenance via telomerase	24	1	0.12	0.1129
282	GO:0009299	mRNA transcription	24	1	0.12	0.1129
283	GO:0043574	peroxisomal transport	24	1	0.12	0.1129
284	GO:1901259	chloroplast rRNA processing	24	1	0.12	0.1129
285	GO:0071702	organic substance transport	1809	13	9	0.1143
286	GO:0051179	localization	3765	24	18.74	0.1145
287	GO:0007033	vacuole organization	117	2	0.58	0.1154
288	GO:0043254	regulation of protein-containing complex assembly	118	2	0.59	0.1170
289	GO:0006896	Golgi to vacuole transport	25	1	0.12	0.1173
290	GO:0010833	telomere maintenance via telomere lengthening	25	1	0.12	0.1173
291	GO:0046244	salicylic acid catabolic process	25	1	0.12	0.1173
292	GO:0072530	purine-containing compound transmembrane transport	25	1	0.12	0.1173
293	GO:1901879	regulation of protein depolymerization	25	1	0.12	0.1173
294	GO:0019439	aromatic compound catabolic process	375	4	1.87	0.1175
295	GO:0010090	trichome morphogenesis	120	2	0.6	0.1203
296	GO:0006278	RNA-dependent DNA biosynthetic process	26	1	0.13	0.1217
297	GO:0009612	response to mechanical stimulus	26	1	0.13	0.1217
298	GO:0009903	chloroplast avoidance movement	26	1	0.13	0.1217
299	GO:0034644	cellular response to UV	26	1	0.13	0.1217
300	GO:0009640	photomorphogenesis	123	2	0.61	0.1252
301	GO:0006020	inositol metabolic process	27	1	0.13	0.1261
302	GO:0007032	endosome organization	27	1	0.13	0.1261
303	GO:0045923	positive regulation of fatty acid metabolic process	27	1	0.13	0.1261
304	GO:0080111	DNA demethylation	27	1	0.13	0.1261
305	GO:0016032	viral process	124	2	0.62	0.1269
306	GO:0046467	membrane lipid biosynthetic process	124	2	0.62	0.1269
307	GO:0000302	response to reactive oxygen species	249	3	1.24	0.1277
308	GO:0006787	porphyrin-containing compound catabolic process	28	1	0.14	0.1305
309	GO:0010189	vitamin E biosynthetic process	28	1	0.14	0.1305
310	GO:0010257	NADH dehydrogenase complex assembly	28	1	0.14	0.1305
311	GO:0031053	primary miRNA processing	28	1	0.14	0.1305
312	GO:0033015	tetrapyrrole catabolic process	28	1	0.14	0.1305
313	GO:0042360	vitamin E metabolic process	28	1	0.14	0.1305
314	GO:0007015	actin filament organization	128	2	0.64	0.1336
315	GO:0008610	lipid biosynthetic process	854	7	4.25	0.1337
316	GO:0006862	nucleotide transport	29	1	0.14	0.1348
317	GO:0019336	phenol-containing compound catabolic process	29	1	0.14	0.1348
318	GO:0048443	stamen development	129	2	0.64	0.1353
319	GO:0048466	androecium development	129	2	0.64	0.1353
320	GO:1901361	organic cyclic compound catabolic process	399	4	1.99	0.1382
321	GO:0006396	RNA processing	1191	9	5.93	0.1389
322	GO:0046839	phospholipid dephosphorylation	30	1	0.15	0.1391
323	GO:0046856	phosphatidylinositol dephosphorylation	30	1	0.15	0.1391
324	GO:0009057	macromolecule catabolic process	1193	9	5.94	0.1399
325	GO:0000245	spliceosomal complex assembly	31	1	0.15	0.1434
326	GO:0006026	aminoglycan catabolic process	31	1	0.15	0.1434
327	GO:0006030	chitin metabolic process	31	1	0.15	0.1434
328	GO:0006032	chitin catabolic process	31	1	0.15	0.1434
329	GO:0006783	heme biosynthetic process	31	1	0.15	0.1434
330	GO:0046348	amino sugar catabolic process	31	1	0.15	0.1434
331	GO:0060147	regulation of posttranscriptional gene silencing	31	1	0.15	0.1434
332	GO:0060966	regulation of gene silencing by RNA	31	1	0.15	0.1434
333	GO:1901072	glucosamine-containing compound catabolic process	31	1	0.15	0.1434
334	GO:0010119	regulation of stomatal movement	135	2	0.67	0.1455
335	GO:0030036	actin cytoskeleton organization	135	2	0.67	0.1455
336	GO:0006399	tRNA metabolic process	266	3	1.32	0.1470
337	GO:0006778	porphyrin-containing compound metabolic process	136	2	0.68	0.1472
338	GO:0000387	spliceosomal snRNP assembly	32	1	0.16	0.1477
339	GO:0006903	vesicle targeting	32	1	0.16	0.1477
340	GO:0030042	actin filament depolymerization	32	1	0.16	0.1477
341	GO:0035510	DNA dealkylation	32	1	0.16	0.1477
342	GO:0035194	post-transcriptional gene silencing by RNA	137	2	0.68	0.1489
343	GO:0032535	regulation of cellular component size	138	2	0.69	0.1506
344	GO:0033013	tetrapyrrole metabolic process	138	2	0.69	0.1506
345	GO:0090066	regulation of anatomical structure size	138	2	0.69	0.1506
346	GO:0051641	cellular localization	1224	9	6.09	0.1559
347	GO:0009895	negative regulation of catabolic process	34	1	0.17	0.1561
348	GO:0009902	chloroplast relocation	34	1	0.17	0.1561
349	GO:0010267	production of ta-siRNAs involved in RNA interference	34	1	0.17	0.1561
350	GO:0019750	chloroplast localization	34	1	0.17	0.1561
351	GO:0032886	regulation of microtubule-based process	34	1	0.17	0.1561
352	GO:0051644	plastid localization	34	1	0.17	0.1561
353	GO:0051667	establishment of plastid localization	34	1	0.17	0.1561
354	GO:0090630	activation of GTPase activity	34	1	0.17	0.1561
355	GO:0048438	floral whorl development	276	3	1.37	0.1588
356	GO:0001522	pseudouridine synthesis	35	1	0.17	0.1603
357	GO:0010223	secondary shoot formation	35	1	0.17	0.1603
358	GO:0010346	shoot axis formation	35	1	0.17	0.1603
359	GO:0016554	cytidine to uridine editing	35	1	0.17	0.1603
360	GO:0043244	regulation of protein-containing complex disassembly	35	1	0.17	0.1603
361	GO:1900865	chloroplast RNA modification	35	1	0.17	0.1603
362	GO:0009060	aerobic respiration	144	2	0.72	0.1610
363	GO:0048581	negative regulation of post-embryonic development	145	2	0.72	0.1628
364	GO:0060560	developmental growth involved in morphogenesis	426	4	2.12	0.1631
365	GO:0006022	aminoglycan metabolic process	36	1	0.18	0.1645
366	GO:0006515	protein quality control for misfolded or incompletely synthesized prot...	36	1	0.18	0.1645
367	GO:0080188	gene silencing by RNA-directed DNA methylation	36	1	0.18	0.1645
368	GO:0140458	pre-transcriptional gene silencing by RNA	36	1	0.18	0.1645
369	GO:0006457	protein folding	282	3	1.4	0.1660
370	GO:0043436	oxoacid metabolic process	1588	11	7.9	0.1663
371	GO:0044242	cellular lipid catabolic process	148	2	0.74	0.1681
372	GO:0046474	glycerophospholipid biosynthetic process	148	2	0.74	0.1681
373	GO:0006662	glycerol ether metabolic process	37	1	0.18	0.1687
374	GO:0018230	peptidyl-L-cysteine S-palmitoylation	37	1	0.18	0.1687
375	GO:0018231	peptidyl-S-diacylglycerol-L-cysteine biosynthetic process from peptidy...	37	1	0.18	0.1687
376	GO:0033108	mitochondrial respiratory chain complex assembly	37	1	0.18	0.1687
377	GO:1901071	glucosamine-containing compound metabolic process	37	1	0.18	0.1687
378	GO:0030029	actin filament-based process	149	2	0.74	0.1698
379	GO:0055085	transmembrane transport	1599	11	7.96	0.1716
380	GO:0006071	glycerol metabolic process	38	1	0.19	0.1728
381	GO:0006406	mRNA export from nucleus	38	1	0.19	0.1728
382	GO:0006775	fat-soluble vitamin metabolic process	38	1	0.19	0.1728
383	GO:0019400	alditol metabolic process	38	1	0.19	0.1728
384	GO:0042362	fat-soluble vitamin biosynthetic process	38	1	0.19	0.1728
385	GO:0051648	vesicle localization	38	1	0.19	0.1728
386	GO:0051650	establishment of vesicle localization	38	1	0.19	0.1728
387	GO:0071427	mRNA-containing ribonucleoprotein complex export from nucleus	38	1	0.19	0.1728
388	GO:0090351	seedling development	288	3	1.43	0.1733
389	GO:0048589	developmental growth	596	5	2.97	0.1762
390	GO:0002239	response to oomycetes	153	2	0.76	0.1769
391	GO:0009695	jasmonic acid biosynthetic process	39	1	0.19	0.1770
392	GO:0019646	aerobic electron transport chain	39	1	0.19	0.1770
393	GO:0042147	retrograde transport, endosome to Golgi	39	1	0.19	0.1770
394	GO:0045910	negative regulation of DNA recombination	39	1	0.19	0.1770
395	GO:0046173	polyol biosynthetic process	39	1	0.19	0.1770
396	GO:0006470	protein dephosphorylation	291	3	1.45	0.1770
397	GO:0046700	heterocycle catabolic process	291	3	1.45	0.1770
398	GO:0016553	base conversion or substitution editing	40	1	0.2	0.1811
399	GO:0045010	actin nucleation	40	1	0.2	0.1811
400	GO:0072583	clathrin-dependent endocytosis	40	1	0.2	0.1811
401	GO:0010026	trichome differentiation	156	2	0.78	0.1823
402	GO:0016441	posttranscriptional gene silencing	156	2	0.78	0.1823
403	GO:0009615	response to virus	157	2	0.78	0.1840
404	GO:0016311	dephosphorylation	448	4	2.23	0.1845
405	GO:0008360	regulation of cell shape	41	1	0.2	0.1852
406	GO:0019217	regulation of fatty acid metabolic process	41	1	0.2	0.1852
407	GO:0042775	mitochondrial ATP synthesis coupled electron transport	41	1	0.2	0.1852
408	GO:0043647	inositol phosphate metabolic process	41	1	0.2	0.1852
409	GO:0050790	regulation of catalytic activity	607	5	3.02	0.1855
410	GO:0006643	membrane lipid metabolic process	158	2	0.79	0.1858
411	GO:0008033	tRNA processing	158	2	0.79	0.1858
412	GO:0030163	protein catabolic process	771	6	3.84	0.1863
413	GO:0044270	cellular nitrogen compound catabolic process	299	3	1.49	0.1869
414	GO:0006892	post-Golgi vesicle-mediated transport	42	1	0.21	0.1892
415	GO:0010020	chloroplast fission	42	1	0.21	0.1892
416	GO:0018345	protein palmitoylation	42	1	0.21	0.1892
417	GO:0018904	ether metabolic process	42	1	0.21	0.1892
418	GO:0043572	plastid fission	42	1	0.21	0.1892
419	GO:0016071	mRNA metabolic process	779	6	3.88	0.1924
420	GO:0045333	cellular respiration	162	2	0.81	0.1930
421	GO:0090626	plant epidermis morphogenesis	162	2	0.81	0.1930
422	GO:0001763	morphogenesis of a branching structure	43	1	0.21	0.1933
423	GO:0016482	cytosolic transport	43	1	0.21	0.1933
424	GO:0032543	mitochondrial translation	43	1	0.21	0.1933
425	GO:0032787	monocarboxylic acid metabolic process	783	6	3.9	0.1954
426	GO:0051241	negative regulation of multicellular organismal process	164	2	0.82	0.1966
427	GO:0006898	receptor-mediated endocytosis	44	1	0.22	0.1973
428	GO:0045834	positive regulation of lipid metabolic process	44	1	0.22	0.1973
429	GO:0048586	regulation of long-day photoperiodism, flowering	44	1	0.22	0.1973
430	GO:0080092	regulation of pollen tube growth	44	1	0.22	0.1973
431	GO:0009658	chloroplast organization	308	3	1.53	0.1983
432	GO:0031329	regulation of cellular catabolic process	165	2	0.82	0.1984
433	GO:0010256	endomembrane system organization	166	2	0.83	0.2002
434	GO:0000741	karyogamy	45	1	0.22	0.2013
435	GO:0048869	cellular developmental process	1134	8	5.64	0.2034
436	GO:0006082	organic acid metabolic process	1662	11	8.27	0.2040
437	GO:0048519	negative regulation of biological process	1662	11	8.27	0.2040
438	GO:0000018	regulation of DNA recombination	46	1	0.23	0.2053
439	GO:0006284	base-excision repair	46	1	0.23	0.2053
440	GO:0070988	demethylation	46	1	0.23	0.2053
441	GO:0043207	response to external biotic stimulus	1666	11	8.29	0.2062
442	GO:0051707	response to other organism	1666	11	8.29	0.2062
443	GO:0006346	DNA methylation-dependent heterochromatin assembly	47	1	0.23	0.2092
444	GO:0010769	regulation of cell morphogenesis involved in differentiation	47	1	0.23	0.2092
445	GO:0048506	regulation of timing of meristematic phase transition	47	1	0.23	0.2092
446	GO:0048510	regulation of timing of transition from vegetative to reproductive pha...	47	1	0.23	0.2092
447	GO:0022603	regulation of anatomical structure morphogenesis	171	2	0.85	0.2093
448	GO:0051603	proteolysis involved in cellular protein catabolic process	636	5	3.17	0.2106
449	GO:0006605	protein targeting	318	3	1.58	0.2111
450	GO:0044419	biological process involved in interspecies interaction between organi...	1678	11	8.35	0.2127
451	GO:0000723	telomere maintenance	48	1	0.24	0.2132
452	GO:0032200	telomere organization	48	1	0.24	0.2132
453	GO:0006979	response to oxidative stress	641	5	3.19	0.2151
454	GO:0006405	RNA export from nucleus	49	1	0.24	0.2171
455	GO:0033044	regulation of chromosome organization	49	1	0.24	0.2171
456	GO:0046854	phosphatidylinositol phosphate biosynthetic process	49	1	0.24	0.2171
457	GO:0062012	regulation of small molecule metabolic process	176	2	0.88	0.2184
458	GO:0016109	tetraterpenoid biosynthetic process	50	1	0.25	0.2210
459	GO:0016117	carotenoid biosynthetic process	50	1	0.25	0.2210
460	GO:0035196	production of miRNAs involved in gene silencing by miRNA	50	1	0.25	0.2210
461	GO:0070588	calcium ion transmembrane transport	50	1	0.25	0.2210
462	GO:0044257	cellular protein catabolic process	648	5	3.23	0.2214
463	GO:0009620	response to fungus	484	4	2.41	0.2214
464	GO:0043933	protein-containing complex subunit organization	988	7	4.92	0.2217
465	GO:0009607	response to biotic stimulus	1695	11	8.44	0.2220
466	GO:0010075	regulation of meristem growth	51	1	0.25	0.2249
467	GO:0010229	inflorescence development	51	1	0.25	0.2249
468	GO:0042126	nitrate metabolic process	51	1	0.25	0.2249
469	GO:0042128	nitrate assimilation	51	1	0.25	0.2249
470	GO:1900055	regulation of leaf senescence	51	1	0.25	0.2249
471	GO:0009451	RNA modification	490	4	2.44	0.2277
472	GO:0006623	protein targeting to vacuole	52	1	0.26	0.2288
473	GO:0006890	retrograde vesicle-mediated transport, Golgi to endoplasmic reticulum	52	1	0.26	0.2288
474	GO:0010193	response to ozone	52	1	0.26	0.2288
475	GO:0090567	reproductive shoot system development	826	6	4.11	0.2293
476	GO:0048638	regulation of developmental growth	183	2	0.91	0.2312
477	GO:0016998	cell wall macromolecule catabolic process	53	1	0.26	0.2326
478	GO:0030838	positive regulation of actin filament polymerization	53	1	0.26	0.2326
479	GO:0034614	cellular response to reactive oxygen species	53	1	0.26	0.2326
480	GO:0006259	DNA metabolic process	664	5	3.3	0.2359
481	GO:0006004	fucose metabolic process	54	1	0.27	0.2364
482	GO:0010073	meristem maintenance	186	2	0.93	0.2367
483	GO:0032259	methylation	500	4	2.49	0.2384
484	GO:0006289	nucleotide-excision repair	55	1	0.27	0.2402
485	GO:0034293	sexual sporulation	55	1	0.27	0.2402
486	GO:0043934	sporulation	55	1	0.27	0.2402
487	GO:0048236	plant-type sporogenesis	55	1	0.27	0.2402
488	GO:0065009	regulation of molecular function	670	5	3.33	0.2415
489	GO:0000184	nuclear-transcribed mRNA catabolic process, nonsense-mediated decay	56	1	0.28	0.2440
490	GO:0009631	cold acclimation	56	1	0.28	0.2440
491	GO:0006401	RNA catabolic process	190	2	0.95	0.2441
492	GO:0045017	glycerolipid biosynthetic process	190	2	0.95	0.2441
493	GO:0009553	embryo sac development	192	2	0.96	0.2478
494	GO:2001057	reactive nitrogen species metabolic process	57	1	0.28	0.2478
495	GO:0009791	post-embryonic development	2292	14	11.41	0.2482
496	GO:0065008	regulation of biological quality	1384	9	6.89	0.2512
497	GO:0006119	oxidative phosphorylation	58	1	0.29	0.2516
498	GO:0042773	ATP synthesis coupled electron transport	58	1	0.29	0.2516
499	GO:0006511	ubiquitin-dependent protein catabolic process	513	4	2.55	0.2524
500	GO:0015849	organic acid transport	195	2	0.97	0.2533

## Sheet: Circ_SAV_Quantile_2.5%_TrgtedPo
	GO.ID	Term	Annotated	Significant	Expected	classicFisher
1	GO:0090501	RNA phosphodiester bond hydrolysis	127	6	1.05	0.00066
2	GO:1901068	guanosine-containing compound metabolic process	6	2	0.05	0.00099
3	GO:0090305	nucleic acid phosphodiester bond hydrolysis	253	8	2.09	0.00123
4	GO:0090502	RNA phosphodiester bond hydrolysis, endonucleolytic	67	4	0.55	0.00229
5	GO:0006353	DNA-templated transcription, termination	71	4	0.59	0.00283
6	GO:0006369	termination of RNA polymerase II transcription	10	2	0.08	0.00292
7	GO:0042147	retrograde transport, endosome to Golgi	39	3	0.32	0.00406
8	GO:0006396	RNA processing	1191	19	9.82	0.00454
9	GO:0016482	cytosolic transport	43	3	0.35	0.00535
10	GO:0034660	ncRNA metabolic process	621	12	5.12	0.00555
11	GO:0016070	RNA metabolic process	4437	51	36.6	0.00620
12	GO:0001510	RNA methylation	89	4	0.73	0.00634
13	GO:0000414	regulation of histone H3-K36 methylation	1	1	0.01	0.00825
14	GO:0001188	RNA polymerase I preinitiation complex assembly	1	1	0.01	0.00825
15	GO:0019428	allantoin biosynthetic process	1	1	0.01	0.00825
16	GO:0042790	nucleolar large rRNA transcription by RNA polymerase I	1	1	0.01	0.00825
17	GO:0070987	error-free translesion synthesis	1	1	0.01	0.00825
18	GO:0097198	histone H3-K36 trimethylation	1	1	0.01	0.00825
19	GO:2001253	regulation of histone H3-K36 trimethylation	1	1	0.01	0.00825
20	GO:0051781	positive regulation of cell division	17	2	0.14	0.00848
21	GO:0097502	mannosylation	18	2	0.15	0.00949
22	GO:0034470	ncRNA processing	510	10	4.21	0.00999
23	GO:1905037	autophagosome organization	54	3	0.45	0.01006
24	GO:0090304	nucleic acid metabolic process	4983	54	41.1	0.01542
25	GO:0045454	cell redox homeostasis	176	5	1.45	0.01550
26	GO:1901360	organic cyclic compound metabolic process	6453	67	53.23	0.01602
27	GO:0007033	vacuole organization	117	4	0.97	0.01614
28	GO:0000476	maturation of 4.5S rRNA	2	1	0.02	0.01643
29	GO:0001560	regulation of cell growth by extracellular stimulus	2	1	0.02	0.01643
30	GO:0008618	7-methylguanosine metabolic process	2	1	0.02	0.01643
31	GO:0019628	urate catabolic process	2	1	0.02	0.01643
32	GO:0032258	cytoplasm to vacuole transport by the Cvt pathway	2	1	0.02	0.01643
33	GO:0032467	positive regulation of cytokinesis	2	1	0.02	0.01643
34	GO:0036258	multivesicular body assembly	2	1	0.02	0.01643
35	GO:0046415	urate metabolic process	2	1	0.02	0.01643
36	GO:0080179	1-methylguanosine metabolic process	2	1	0.02	0.01643
37	GO:0097193	intrinsic apoptotic signaling pathway	2	1	0.02	0.01643
38	GO:1900038	negative regulation of cellular response to hypoxia	2	1	0.02	0.01643
39	GO:1903297	regulation of hypoxia-induced intrinsic apoptotic signaling pathway	2	1	0.02	0.01643
40	GO:1903298	negative regulation of hypoxia-induced intrinsic apoptotic signaling p...	2	1	0.02	0.01643
41	GO:1990144	intrinsic apoptotic signaling pathway in response to hypoxia	2	1	0.02	0.01643
42	GO:2000694	regulation of phragmoplast microtubule organization	2	1	0.02	0.01643
43	GO:2001242	regulation of intrinsic apoptotic signaling pathway	2	1	0.02	0.01643
44	GO:2001243	negative regulation of intrinsic apoptotic signaling pathway	2	1	0.02	0.01643
45	GO:2000142	regulation of DNA-templated transcription, initiation	24	2	0.2	0.01658
46	GO:0006635	fatty acid beta-oxidation	66	3	0.54	0.01728
47	GO:0009062	fatty acid catabolic process	69	3	0.57	0.01943
48	GO:0006139	nucleobase-containing compound metabolic process	5505	58	45.41	0.02042
49	GO:0007032	endosome organization	27	2	0.22	0.02075
50	GO:0046128	purine ribonucleoside metabolic process	27	2	0.22	0.02075
51	GO:0019395	fatty acid oxidation	71	3	0.59	0.02095
52	GO:1902652	secondary alcohol metabolic process	28	2	0.23	0.02222
53	GO:0046483	heterocycle metabolic process	5993	62	49.44	0.02318
54	GO:0006080	substituted mannan metabolic process	3	1	0.02	0.02454
55	GO:0006361	transcription initiation from RNA polymerase I promoter	3	1	0.02	0.02454
56	GO:0010392	galactoglucomannan metabolic process	3	1	0.02	0.02454
57	GO:0051069	galactomannan metabolic process	3	1	0.02	0.02454
58	GO:0051070	galactomannan biosynthetic process	3	1	0.02	0.02454
59	GO:0097190	apoptotic signaling pathway	3	1	0.02	0.02454
60	GO:1901965	endoplasmic reticulum to chloroplast transport	3	1	0.02	0.02454
61	GO:1990052	ER to chloroplast lipid transport	3	1	0.02	0.02454
62	GO:1990564	protein polyufmylation	3	1	0.02	0.02454
63	GO:1990592	protein K69-linked ufmylation	3	1	0.02	0.02454
64	GO:2001233	regulation of apoptotic signaling pathway	3	1	0.02	0.02454
65	GO:2001234	negative regulation of apoptotic signaling pathway	3	1	0.02	0.02454
66	GO:0006725	cellular aromatic compound metabolic process	6247	64	51.53	0.02531
67	GO:0016485	protein processing	78	3	0.64	0.02675
68	GO:0009119	ribonucleoside metabolic process	31	2	0.26	0.02690
69	GO:0042278	purine nucleoside metabolic process	31	2	0.26	0.02690
70	GO:0010467	gene expression	5251	55	43.31	0.02721
71	GO:0016236	macroautophagy	81	3	0.67	0.02947
72	GO:0016197	endosomal transport	82	3	0.68	0.03041
73	GO:0051302	regulation of cell division	82	3	0.68	0.03041
74	GO:0043414	macromolecule methylation	284	6	2.34	0.03073
75	GO:0000379	tRNA-type intron splice site recognition and cleavage	4	1	0.03	0.03259
76	GO:0002240	response to molecule of oomycetes origin	4	1	0.03	0.03259
77	GO:0006398	mRNA 3'-end processing by stem-loop binding and cleavage	4	1	0.03	0.03259
78	GO:0010155	regulation of proton transport	4	1	0.03	0.03259
79	GO:0010452	histone H3-K36 methylation	4	1	0.03	0.03259
80	GO:0010966	regulation of phosphate transport	4	1	0.03	0.03259
81	GO:0016540	protein autoprocessing	4	1	0.03	0.03259
82	GO:0032000	positive regulation of fatty acid beta-oxidation	4	1	0.03	0.03259
83	GO:0036257	multivesicular body organization	4	1	0.03	0.03259
84	GO:0046321	positive regulation of fatty acid oxidation	4	1	0.03	0.03259
85	GO:0050996	positive regulation of lipid catabolic process	4	1	0.03	0.03259
86	GO:0090213	regulation of radial pattern formation	4	1	0.03	0.03259
87	GO:1900871	chloroplast mRNA modification	4	1	0.03	0.03259
88	GO:1902458	positive regulation of stomatal opening	4	1	0.03	0.03259
89	GO:1903432	regulation of TORC1 signaling	4	1	0.03	0.03259
90	GO:1904263	positive regulation of TORC1 signaling	4	1	0.03	0.03259
91	GO:0006378	mRNA polyadenylation	35	2	0.29	0.03369
92	GO:0043631	RNA polyadenylation	35	2	0.29	0.03369
93	GO:0000413	protein peptidyl-prolyl isomerization	86	3	0.71	0.03432
94	GO:0015914	phospholipid transport	36	2	0.3	0.03549
95	GO:0006662	glycerol ether metabolic process	37	2	0.31	0.03732
96	GO:0051649	establishment of localization in cell	1004	14	8.28	0.03878
97	GO:0000255	allantoin metabolic process	5	1	0.04	0.04057
98	GO:0006421	asparaginyl-tRNA aminoacylation	5	1	0.04	0.04057
99	GO:0006427	histidyl-tRNA aminoacylation	5	1	0.04	0.04057
100	GO:0008334	histone mRNA metabolic process	5	1	0.04	0.04057
101	GO:0010219	regulation of vernalization response	5	1	0.04	0.04057
102	GO:0031344	regulation of cell projection organization	5	1	0.04	0.04057
103	GO:0031529	ruffle organization	5	1	0.04	0.04057
104	GO:0031554	regulation of DNA-templated transcription, termination	5	1	0.04	0.04057
105	GO:0034247	snoRNA splicing	5	1	0.04	0.04057
106	GO:0043953	protein transport by the Tat complex	5	1	0.04	0.04057
107	GO:0060491	regulation of cell projection assembly	5	1	0.04	0.04057
108	GO:0071569	protein ufmylation	5	1	0.04	0.04057
109	GO:0080175	phragmoplast microtubule organization	5	1	0.04	0.04057
110	GO:0097178	ruffle assembly	5	1	0.04	0.04057
111	GO:0098755	maintenance of seed dormancy by absisic acid	5	1	0.04	0.04057
112	GO:0098787	mRNA cleavage involved in mRNA processing	5	1	0.04	0.04057
113	GO:0098789	pre-mRNA cleavage required for polyadenylation	5	1	0.04	0.04057
114	GO:0106004	tRNA (guanine-N7)-methylation	5	1	0.04	0.04057
115	GO:0120031	plasma membrane bounded cell projection assembly	5	1	0.04	0.04057
116	GO:0120032	regulation of plasma membrane bounded cell projection assembly	5	1	0.04	0.04057
117	GO:0120035	regulation of plasma membrane bounded cell projection organization	5	1	0.04	0.04057
118	GO:0120036	plasma membrane bounded cell projection organization	5	1	0.04	0.04057
119	GO:1900027	regulation of ruffle assembly	5	1	0.04	0.04057
120	GO:2000693	positive regulation of seed maturation	5	1	0.04	0.04057
121	GO:0009658	chloroplast organization	308	6	2.54	0.04287
122	GO:0034440	lipid oxidation	94	3	0.78	0.04288
123	GO:0006352	DNA-templated transcription, initiation	95	3	0.78	0.04402
124	GO:1900150	regulation of defense response to fungus	41	2	0.34	0.04498
125	GO:0018904	ether metabolic process	42	2	0.35	0.04698
126	GO:0001881	receptor recycling	6	1	0.05	0.04849
127	GO:0043112	receptor metabolic process	6	1	0.05	0.04849
128	GO:0048576	positive regulation of short-day photoperiodism, flowering	6	1	0.05	0.04849
129	GO:0070125	mitochondrial translational elongation	6	1	0.05	0.04849
130	GO:0030488	tRNA methylation	43	2	0.35	0.04901
131	GO:0031124	mRNA 3'-end processing	43	2	0.35	0.04901
132	GO:0032543	mitochondrial translation	43	2	0.35	0.04901
133	GO:0034641	cellular nitrogen compound metabolic process	6836	67	56.39	0.05270
134	GO:0033036	macromolecule localization	1549	19	12.78	0.05371
135	GO:0006364	rRNA processing	328	6	2.71	0.05501
136	GO:0072521	purine-containing compound metabolic process	328	6	2.71	0.05501
137	GO:0006869	lipid transport	173	4	1.43	0.05533
138	GO:0019985	translesion synthesis	7	1	0.06	0.05634
139	GO:0042276	error-prone translesion synthesis	7	1	0.06	0.05634
140	GO:0048317	seed morphogenesis	7	1	0.06	0.05634
141	GO:0048832	specification of plant organ number	7	1	0.06	0.05634
142	GO:0048833	specification of floral organ number	7	1	0.06	0.05634
143	GO:0016072	rRNA metabolic process	331	6	2.73	0.05700
144	GO:0030433	ubiquitin-dependent ERAD pathway	47	2	0.39	0.05744
145	GO:0080135	regulation of cellular response to stress	107	3	0.88	0.05883
146	GO:0006900	vesicle budding from membrane	48	2	0.4	0.05962
147	GO:0070897	transcription preinitiation complex assembly	48	2	0.4	0.05962
148	GO:2000243	positive regulation of reproductive process	108	3	0.89	0.06016
149	GO:0048440	carpel development	110	3	0.91	0.06286
150	GO:0035196	production of miRNAs involved in gene silencing by miRNA	50	2	0.41	0.06406
151	GO:0006696	ergosterol biosynthetic process	8	1	0.07	0.06413
152	GO:0008204	ergosterol metabolic process	8	1	0.07	0.06413
153	GO:0009083	branched-chain amino acid catabolic process	8	1	0.07	0.06413
154	GO:0009303	rRNA transcription	8	1	0.07	0.06413
155	GO:0016233	telomere capping	8	1	0.07	0.06413
156	GO:0018023	peptidyl-lysine trimethylation	8	1	0.07	0.06413
157	GO:0031998	regulation of fatty acid beta-oxidation	8	1	0.07	0.06413
158	GO:0035336	long-chain fatty-acyl-CoA metabolic process	8	1	0.07	0.06413
159	GO:0038202	TORC1 signaling	8	1	0.07	0.06413
160	GO:0044107	cellular alcohol metabolic process	8	1	0.07	0.06413
161	GO:0044108	cellular alcohol biosynthetic process	8	1	0.07	0.06413
162	GO:0048442	sepal development	8	1	0.07	0.06413
163	GO:0048464	flower calyx development	8	1	0.07	0.06413
164	GO:0051782	negative regulation of cell division	8	1	0.07	0.06413
165	GO:0097384	cellular lipid biosynthetic process	8	1	0.07	0.06413
166	GO:1900036	positive regulation of cellular response to heat	8	1	0.07	0.06413
167	GO:1903426	regulation of reactive oxygen species biosynthetic process	8	1	0.07	0.06413
168	GO:1990019	protein storage vacuole organization	8	1	0.07	0.06413
169	GO:0018208	peptidyl-proline modification	112	3	0.92	0.06561
170	GO:0072329	monocarboxylic acid catabolic process	112	3	0.92	0.06561
171	GO:0031050	dsRNA processing	113	3	0.93	0.06701
172	GO:0070918	production of small RNA involved in gene silencing by RNA	113	3	0.93	0.06701
173	GO:0000045	autophagosome assembly	52	2	0.43	0.06862
174	GO:0006623	protein targeting to vacuole	52	2	0.43	0.06862
175	GO:0006399	tRNA metabolic process	266	5	2.19	0.06987
176	GO:0016126	sterol biosynthetic process	53	2	0.44	0.07093
177	GO:0000722	telomere maintenance via recombination	9	1	0.07	0.07185
178	GO:0000967	rRNA 5'-end processing	9	1	0.07	0.07185
179	GO:0032008	positive regulation of TOR signaling	9	1	0.07	0.07185
180	GO:0035337	fatty-acyl-CoA metabolic process	9	1	0.07	0.07185
181	GO:0043066	negative regulation of apoptotic process	9	1	0.07	0.07185
182	GO:0045038	protein import into chloroplast thylakoid membrane	9	1	0.07	0.07185
183	GO:0046320	regulation of fatty acid oxidation	9	1	0.07	0.07185
184	GO:0060236	regulation of mitotic spindle organization	9	1	0.07	0.07185
185	GO:0090224	regulation of spindle organization	9	1	0.07	0.07185
186	GO:1902533	positive regulation of intracellular signal transduction	9	1	0.07	0.07185
187	GO:0010876	lipid localization	190	4	1.57	0.07273
188	GO:0015994	chlorophyll metabolic process	117	3	0.97	0.07274
189	GO:0006739	NADP metabolic process	54	2	0.45	0.07327
190	GO:0006631	fatty acid metabolic process	359	6	2.96	0.07757
191	GO:0005513	detection of calcium ion	10	1	0.08	0.07951
192	GO:0016926	protein desumoylation	10	1	0.08	0.07951
193	GO:0019405	alditol catabolic process	10	1	0.08	0.07951
194	GO:0019563	glycerol catabolic process	10	1	0.08	0.07951
195	GO:0032006	regulation of TOR signaling	10	1	0.08	0.07951
196	GO:0042981	regulation of apoptotic process	10	1	0.08	0.07951
197	GO:0060359	response to ammonium ion	10	1	0.08	0.07951
198	GO:0071474	cellular hyperosmotic response	10	1	0.08	0.07951
199	GO:0071475	cellular hyperosmotic salinity response	10	1	0.08	0.07951
200	GO:1900034	regulation of cellular response to heat	10	1	0.08	0.07951
201	GO:1900037	regulation of cellular response to hypoxia	10	1	0.08	0.07951
202	GO:1903798	regulation of production of miRNAs involved in gene silencing by miRNA	10	1	0.08	0.07951
203	GO:1901362	organic cyclic compound biosynthetic process	3904	40	32.2	0.07966
204	GO:0006457	protein folding	282	5	2.33	0.08470
205	GO:0048467	gynoecium development	126	3	1.04	0.08638
206	GO:0007080	mitotic metaphase plate congression	11	1	0.09	0.08711
207	GO:0010275	NAD(P)H dehydrogenase complex assembly	11	1	0.09	0.08711
208	GO:0032465	regulation of cytokinesis	11	1	0.09	0.08711
209	GO:0051315	attachment of mitotic spindle microtubules to kinetochore	11	1	0.09	0.08711
210	GO:0070676	intralumenal vesicle formation	11	1	0.09	0.08711
211	GO:0071586	CAAX-box protein processing	11	1	0.09	0.08711
212	GO:0080060	integument development	11	1	0.09	0.08711
213	GO:0080120	CAAX-box protein maturation	11	1	0.09	0.08711
214	GO:0072665	protein localization to vacuole	60	2	0.49	0.08782
215	GO:0072666	establishment of protein localization to vacuole	60	2	0.49	0.08782
216	GO:0016192	vesicle-mediated transport	650	9	5.36	0.09022
217	GO:0040034	regulation of development, heterochronic	61	2	0.5	0.09032
218	GO:0055072	iron ion homeostasis	62	2	0.51	0.09285
219	GO:0006470	protein dephosphorylation	291	5	2.4	0.09373
220	GO:0000478	endonucleolytic cleavage involved in rRNA processing	12	1	0.1	0.09464
221	GO:0000479	endonucleolytic cleavage of tricistronic rRNA transcript (SSU-rRNA, 5....	12	1	0.1	0.09464
222	GO:0000731	DNA synthesis involved in DNA repair	12	1	0.1	0.09464
223	GO:0006388	tRNA splicing, via endonucleolytic cleavage and ligation	12	1	0.1	0.09464
224	GO:0006646	phosphatidylethanolamine biosynthetic process	12	1	0.1	0.09464
225	GO:0036265	RNA (guanine-N7)-methylation	12	1	0.1	0.09464
226	GO:0046337	phosphatidylethanolamine metabolic process	12	1	0.1	0.09464
227	GO:0050994	regulation of lipid catabolic process	12	1	0.1	0.09464
228	GO:0098781	ncRNA transcription	12	1	0.1	0.09464
229	GO:1902653	secondary alcohol biosynthetic process	12	1	0.1	0.09464
230	GO:0046907	intracellular transport	950	12	7.84	0.09479
231	GO:0006914	autophagy	132	3	1.09	0.09603
232	GO:0016050	vesicle organization	132	3	1.09	0.09603
233	GO:0061919	process utilizing autophagic mechanism	132	3	1.09	0.09603
234	GO:0051128	regulation of cellular component organization	473	7	3.9	0.09753
235	GO:0009056	catabolic process	2317	25	19.11	0.09834
236	GO:0071897	DNA biosynthetic process	65	2	0.54	0.10054
237	GO:0006508	proteolysis	1165	14	9.61	0.10186
238	GO:0006074	(1->3)-beta-D-glucan metabolic process	13	1	0.11	0.10211
239	GO:0006075	(1->3)-beta-D-glucan biosynthetic process	13	1	0.11	0.10211
240	GO:0006751	glutathione catabolic process	13	1	0.11	0.10211
241	GO:0006915	apoptotic process	13	1	0.11	0.10211
242	GO:0007009	plasma membrane organization	13	1	0.11	0.10211
243	GO:0031539	positive regulation of anthocyanin metabolic process	13	1	0.11	0.10211
244	GO:0032365	intracellular lipid transport	13	1	0.11	0.10211
245	GO:0045898	regulation of RNA polymerase II transcription preinitiation complex as...	13	1	0.11	0.10211
246	GO:0045899	positive regulation of RNA polymerase II transcription preinitiation c...	13	1	0.11	0.10211
247	GO:0051310	metaphase plate congression	13	1	0.11	0.10211
248	GO:0080024	indolebutyric acid metabolic process	13	1	0.11	0.10211
249	GO:0090110	COPII-coated vesicle cargo loading	13	1	0.11	0.10211
250	GO:0006778	porphyrin-containing compound metabolic process	136	3	1.12	0.10270
251	GO:0035194	post-transcriptional gene silencing by RNA	137	3	1.13	0.10440
252	GO:0036503	ERAD pathway	67	2	0.55	0.10576
253	GO:0033013	tetrapyrrole metabolic process	138	3	1.14	0.10610
254	GO:0010231	maintenance of seed dormancy	14	1	0.12	0.10952
255	GO:0045338	farnesyl diphosphate metabolic process	14	1	0.12	0.10952
256	GO:0048578	positive regulation of long-day photoperiodism, flowering	14	1	0.12	0.10952
257	GO:0070932	histone H3 deacetylation	14	1	0.12	0.10952
258	GO:0097437	maintenance of dormancy	14	1	0.12	0.10952
259	GO:0030258	lipid modification	140	3	1.15	0.10955
260	GO:0051604	protein maturation	140	3	1.15	0.10955
261	GO:0071702	organic substance transport	1809	20	14.92	0.10985
262	GO:0009451	RNA modification	490	7	4.04	0.11183
263	GO:0019438	aromatic compound biosynthetic process	3682	37	30.37	0.11196
264	GO:0051239	regulation of multicellular organismal process	586	8	4.83	0.11282
265	GO:0009116	nucleoside metabolic process	70	2	0.58	0.11373
266	GO:0071840	cellular component organization or biogenesis	4146	41	34.2	0.11595
267	GO:0048193	Golgi vesicle transport	225	4	1.86	0.11608
268	GO:0009657	plastid organization	402	6	3.32	0.11629
269	GO:0048571	long-day photoperiodism	71	2	0.59	0.11641
270	GO:0009942	longitudinal axis specification	15	1	0.12	0.11687
271	GO:0051303	establishment of chromosome localization	15	1	0.12	0.11687
272	GO:0060260	regulation of transcription initiation from RNA polymerase II promoter	15	1	0.12	0.11687
273	GO:0060261	positive regulation of transcription initiation from RNA polymerase II...	15	1	0.12	0.11687
274	GO:0061615	glycolytic process through fructose-6-phosphate	15	1	0.12	0.11687
275	GO:1904062	regulation of cation transmembrane transport	15	1	0.12	0.11687
276	GO:2000144	positive regulation of DNA-templated transcription, initiation	15	1	0.12	0.11687
277	GO:2000026	regulation of multicellular organismal development	498	7	4.11	0.11893
278	GO:0032259	methylation	500	7	4.12	0.12074
279	GO:0006996	organelle organization	2268	24	18.71	0.12176
280	GO:0000070	mitotic sister chromatid segregation	73	2	0.6	0.12184
281	GO:0035195	gene silencing by miRNA	73	2	0.6	0.12184
282	GO:1902531	regulation of intracellular signal transduction	73	2	0.6	0.12184
283	GO:0002831	regulation of response to biotic stimulus	230	4	1.9	0.12303
284	GO:0044242	cellular lipid catabolic process	148	3	1.22	0.12375
285	GO:0006102	isocitrate metabolic process	16	1	0.13	0.12416
286	GO:0006379	mRNA cleavage	16	1	0.13	0.12416
287	GO:0007094	mitotic spindle assembly checkpoint signaling	16	1	0.13	0.12416
288	GO:0030030	cell projection organization	16	1	0.13	0.12416
289	GO:0030031	cell projection assembly	16	1	0.13	0.12416
290	GO:0031577	spindle checkpoint signaling	16	1	0.13	0.12416
291	GO:0033046	negative regulation of sister chromatid segregation	16	1	0.13	0.12416
292	GO:0033047	regulation of mitotic sister chromatid segregation	16	1	0.13	0.12416
293	GO:0033048	negative regulation of mitotic sister chromatid segregation	16	1	0.13	0.12416
294	GO:0045841	negative regulation of mitotic metaphase/anaphase transition	16	1	0.13	0.12416
295	GO:0048587	regulation of short-day photoperiodism, flowering	16	1	0.13	0.12416
296	GO:0051985	negative regulation of chromosome segregation	16	1	0.13	0.12416
297	GO:0071173	spindle assembly checkpoint signaling	16	1	0.13	0.12416
298	GO:0071174	mitotic spindle checkpoint signaling	16	1	0.13	0.12416
299	GO:1902100	negative regulation of metaphase/anaphase transition of cell cycle	16	1	0.13	0.12416
300	GO:1905819	negative regulation of chromosome separation	16	1	0.13	0.12416
301	GO:2000816	negative regulation of mitotic sister chromatid separation	16	1	0.13	0.12416
302	GO:0015031	protein transport	1103	13	9.1	0.12488
303	GO:0044248	cellular catabolic process	1735	19	14.31	0.12514
304	GO:0080167	response to karrikin	232	4	1.91	0.12586
305	GO:0007051	spindle organization	75	2	0.62	0.12733
306	GO:0140053	mitochondrial gene expression	75	2	0.62	0.12733
307	GO:0043269	regulation of ion transport	76	2	0.63	0.13009
308	GO:0006301	postreplication repair	17	1	0.14	0.13139
309	GO:0008608	attachment of spindle microtubules to kinetochore	17	1	0.14	0.13139
310	GO:0034471	ncRNA 5'-end processing	17	1	0.14	0.13139
311	GO:0042753	positive regulation of circadian rhythm	17	1	0.14	0.13139
312	GO:0006351	transcription, DNA-templated	2844	29	23.46	0.13225
313	GO:0015748	organophosphate ester transport	77	2	0.64	0.13287
314	GO:0051240	positive regulation of multicellular organismal process	153	3	1.26	0.13296
315	GO:0051641	cellular localization	1224	14	10.1	0.13539
316	GO:0097659	nucleic acid-templated transcription	2854	29	23.54	0.13634
317	GO:0016042	lipid catabolic process	329	5	2.71	0.13688
318	GO:0043547	positive regulation of GTPase activity	79	2	0.65	0.13847
319	GO:0000578	embryonic axis specification	18	1	0.15	0.13856
320	GO:0000966	RNA 5'-end processing	18	1	0.15	0.13856
321	GO:0010199	organ boundary specification between lateral organs and the meristem	18	1	0.15	0.13856
322	GO:0031929	TOR signaling	18	1	0.15	0.13856
323	GO:0035459	vesicle cargo loading	18	1	0.15	0.13856
324	GO:0071731	response to nitric oxide	18	1	0.15	0.13856
325	GO:0016441	posttranscriptional gene silencing	156	3	1.29	0.13859
326	GO:0045184	establishment of protein localization	1125	13	9.28	0.13883
327	GO:0032101	regulation of response to external stimulus	241	4	1.99	0.13893
328	GO:0008104	protein localization	1231	14	10.15	0.13974
329	GO:0044282	small molecule catabolic process	332	5	2.74	0.14061
330	GO:0032774	RNA biosynthetic process	2867	29	23.65	0.14177
331	GO:0008033	tRNA processing	158	3	1.3	0.14239
332	GO:0002682	regulation of immune system process	245	4	2.02	0.14491
333	GO:0050776	regulation of immune response	245	4	2.02	0.14491
334	GO:0070925	organelle assembly	245	4	2.02	0.14491
335	GO:0006366	transcription by RNA polymerase II	526	7	4.34	0.14555
336	GO:0000394	RNA splicing, via endonucleolytic cleavage and ligation	19	1	0.16	0.14568
337	GO:0006189	'de novo' IMP biosynthetic process	19	1	0.16	0.14568
338	GO:0006782	protoporphyrinogen IX biosynthetic process	19	1	0.16	0.14568
339	GO:0010363	regulation of plant-type hypersensitive response	19	1	0.16	0.14568
340	GO:0043171	peptide catabolic process	19	1	0.16	0.14568
341	GO:0043903	regulation of biological process involved in symbiotic interaction	19	1	0.16	0.14568
342	GO:0046501	protoporphyrinogen IX metabolic process	19	1	0.16	0.14568
343	GO:0051289	protein homotetramerization	19	1	0.16	0.14568
344	GO:0070301	cellular response to hydrogen peroxide	19	1	0.16	0.14568
345	GO:0070475	rRNA base methylation	19	1	0.16	0.14568
346	GO:0070920	regulation of production of small RNA involved in gene silencing by RN...	19	1	0.16	0.14568
347	GO:1902456	regulation of stomatal opening	19	1	0.16	0.14568
348	GO:0043087	regulation of GTPase activity	82	2	0.68	0.14696
349	GO:0034654	nucleobase-containing compound biosynthetic process	3225	32	26.6	0.15087
350	GO:0071215	cellular response to abscisic acid stimulus	435	6	3.59	0.15148
351	GO:0097306	cellular response to alcohol	435	6	3.59	0.15148
352	GO:0006265	DNA topological change	20	1	0.16	0.15273
353	GO:0031126	sno(s)RNA 3'-end processing	20	1	0.16	0.15273
354	GO:0042219	cellular modified amino acid catabolic process	20	1	0.16	0.15273
355	GO:0050000	chromosome localization	20	1	0.16	0.15273
356	GO:0018130	heterocycle biosynthetic process	3575	35	29.49	0.15531
357	GO:0015995	chlorophyll biosynthetic process	85	2	0.7	0.15556
358	GO:2000028	regulation of photoperiodism, flowering	85	2	0.7	0.15556
359	GO:0010256	endomembrane system organization	166	3	1.37	0.15792
360	GO:0007088	regulation of mitotic nuclear division	86	2	0.71	0.15845
361	GO:0006144	purine nucleobase metabolic process	21	1	0.17	0.15972
362	GO:0007091	metaphase/anaphase transition of mitotic cell cycle	21	1	0.17	0.15972
363	GO:0010965	regulation of mitotic sister chromatid separation	21	1	0.17	0.15972
364	GO:0030071	regulation of mitotic metaphase/anaphase transition	21	1	0.17	0.15972
365	GO:0043928	exonucleolytic catabolism of deadenylated mRNA	21	1	0.17	0.15972
366	GO:0044784	metaphase/anaphase transition of cell cycle	21	1	0.17	0.15972
367	GO:0051306	mitotic sister chromatid separation	21	1	0.17	0.15972
368	GO:1902099	regulation of metaphase/anaphase transition of cell cycle	21	1	0.17	0.15972
369	GO:1905818	regulation of chromosome separation	21	1	0.17	0.15972
370	GO:0048481	plant ovule development	87	2	0.72	0.16134
371	GO:1901575	organic substance catabolic process	2031	21	16.75	0.16621
372	GO:0044030	regulation of DNA methylation	22	1	0.18	0.16666
373	GO:1990069	stomatal opening	22	1	0.18	0.16666
374	GO:2001251	negative regulation of chromosome organization	22	1	0.18	0.16666
375	GO:0043067	regulation of programmed cell death	89	2	0.73	0.16717
376	GO:0140014	mitotic nuclear division	172	3	1.42	0.16990
377	GO:0006418	tRNA aminoacylation for protein translation	90	2	0.74	0.17009
378	GO:0035670	plant-type ovary development	90	2	0.74	0.17009
379	GO:0043085	positive regulation of catalytic activity	263	4	2.17	0.17300
380	GO:0006188	IMP biosynthetic process	23	1	0.19	0.17354
381	GO:0006312	mitotic recombination	23	1	0.19	0.17354
382	GO:0010345	suberin biosynthetic process	23	1	0.19	0.17354
383	GO:0033045	regulation of sister chromatid segregation	23	1	0.19	0.17354
384	GO:0048572	short-day photoperiodism	23	1	0.19	0.17354
385	GO:0048575	short-day photoperiodism, flowering	23	1	0.19	0.17354
386	GO:0071577	zinc ion transmembrane transport	23	1	0.19	0.17354
387	GO:0071712	ER-associated misfolded protein catabolic process	23	1	0.19	0.17354
388	GO:0072350	tricarboxylic acid metabolic process	23	1	0.19	0.17354
389	GO:0080134	regulation of response to stress	555	7	4.58	0.17585
390	GO:0009788	negative regulation of abscisic acid-activated signaling pathway	92	2	0.76	0.17597
391	GO:0016128	phytosteroid metabolic process	92	2	0.76	0.17597
392	GO:1901420	negative regulation of response to alcohol	92	2	0.76	0.17597
393	GO:1905958	negative regulation of cellular response to alcohol	92	2	0.76	0.17597
394	GO:0006357	regulation of transcription by RNA polymerase II	457	6	3.77	0.17730
395	GO:0008202	steroid metabolic process	176	3	1.45	0.17803
396	GO:0009787	regulation of abscisic acid-activated signaling pathway	176	3	1.45	0.17803
397	GO:1901419	regulation of response to alcohol	176	3	1.45	0.17803
398	GO:1905957	regulation of cellular response to alcohol	176	3	1.45	0.17803
399	GO:0031123	RNA 3'-end processing	93	2	0.77	0.17892
400	GO:0043038	amino acid activation	93	2	0.77	0.17892
401	GO:0043039	tRNA aminoacylation	93	2	0.77	0.17892
402	GO:0009968	negative regulation of signal transduction	177	3	1.46	0.18008
403	GO:0000919	cell plate assembly	24	1	0.2	0.18037
404	GO:0007004	telomere maintenance via telomerase	24	1	0.2	0.18037
405	GO:0010206	photosystem II repair	24	1	0.2	0.18037
406	GO:0016074	sno(s)RNA metabolic process	24	1	0.2	0.18037
407	GO:0016180	snRNA processing	24	1	0.2	0.18037
408	GO:0043144	sno(s)RNA processing	24	1	0.2	0.18037
409	GO:0046040	IMP metabolic process	24	1	0.2	0.18037
410	GO:0051592	response to calcium ion	24	1	0.2	0.18037
411	GO:0071705	nitrogen compound transport	1509	16	12.45	0.18138
412	GO:0010648	negative regulation of cell communication	178	3	1.47	0.18213
413	GO:0023057	negative regulation of signaling	178	3	1.47	0.18213
414	GO:0042440	pigment metabolic process	269	4	2.22	0.18276
415	GO:0051345	positive regulation of hydrolase activity	95	2	0.78	0.18484
416	GO:0006896	Golgi to vacuole transport	25	1	0.21	0.18714
417	GO:0009697	salicylic acid biosynthetic process	25	1	0.21	0.18714
418	GO:0010440	stomatal lineage progression	25	1	0.21	0.18714
419	GO:0010833	telomere maintenance via telomere lengthening	25	1	0.21	0.18714
420	GO:0015996	chlorophyll catabolic process	25	1	0.21	0.18714
421	GO:0035335	peptidyl-tyrosine dephosphorylation	25	1	0.21	0.18714
422	GO:0045332	phospholipid translocation	25	1	0.21	0.18714
423	GO:0046149	pigment catabolic process	25	1	0.21	0.18714
424	GO:0048441	petal development	25	1	0.21	0.18714
425	GO:0048465	corolla development	25	1	0.21	0.18714
426	GO:0051262	protein tetramerization	25	1	0.21	0.18714
427	GO:0090114	COPII-coated vesicle budding	25	1	0.21	0.18714
428	GO:1900425	negative regulation of defense response to bacterium	25	1	0.21	0.18714
429	GO:0003333	amino acid transmembrane transport	96	2	0.79	0.18781
430	GO:0071704	organic substance metabolic process	14419	125	118.94	0.18893
431	GO:0006779	porphyrin-containing compound biosynthetic process	98	2	0.81	0.19377
432	GO:0051028	mRNA transport	98	2	0.81	0.19377
433	GO:0006278	RNA-dependent DNA biosynthetic process	26	1	0.21	0.19385
434	GO:0009903	chloroplast avoidance movement	26	1	0.21	0.19385
435	GO:0044070	regulation of anion transport	26	1	0.21	0.19385
436	GO:0048859	formation of anatomical boundary	26	1	0.21	0.19385
437	GO:0090691	formation of plant organ boundary	26	1	0.21	0.19385
438	GO:0043161	proteasome-mediated ubiquitin-dependent protein catabolic process	276	4	2.28	0.19437
439	GO:0009648	photoperiodism	184	3	1.52	0.19459
440	GO:0016071	mRNA metabolic process	779	9	6.43	0.19551
441	GO:0016043	cellular component organization	3667	35	30.25	0.19552
442	GO:0006355	regulation of transcription, DNA-templated	2644	26	21.81	0.19621
443	GO:1903506	regulation of nucleic acid-templated transcription	2644	26	21.81	0.19621
444	GO:2001141	regulation of RNA biosynthetic process	2644	26	21.81	0.19621
445	GO:0044093	positive regulation of molecular function	278	4	2.29	0.19773
446	GO:0048580	regulation of post-embryonic development	474	6	3.91	0.19840
447	GO:0071396	cellular response to lipid	782	9	6.45	0.19844
448	GO:0032787	monocarboxylic acid metabolic process	783	9	6.46	0.19941
449	GO:1901698	response to nitrogen compound	475	6	3.92	0.19967
450	GO:0044281	small molecule metabolic process	2425	24	20	0.19968
451	GO:0010431	seed maturation	100	2	0.82	0.19976
452	GO:0034599	cellular response to oxidative stress	100	2	0.82	0.19976
453	GO:0000469	cleavage involved in rRNA processing	27	1	0.22	0.20051
454	GO:0034204	lipid translocation	27	1	0.22	0.20051
455	GO:0045923	positive regulation of fatty acid metabolic process	27	1	0.22	0.20051
456	GO:0051983	regulation of chromosome segregation	27	1	0.22	0.20051
457	GO:1903409	reactive oxygen species biosynthetic process	27	1	0.22	0.20051
458	GO:0008152	metabolic process	15323	132	126.4	0.20118
459	GO:0006787	porphyrin-containing compound catabolic process	28	1	0.23	0.20711
460	GO:0031167	rRNA methylation	28	1	0.23	0.20711
461	GO:0033015	tetrapyrrole catabolic process	28	1	0.23	0.20711
462	GO:0035265	organ growth	28	1	0.23	0.20711
463	GO:0045995	regulation of embryonic development	28	1	0.23	0.20711
464	GO:0070507	regulation of microtubule cytoskeleton organization	28	1	0.23	0.20711
465	GO:0019219	regulation of nucleobase-containing compound metabolic process	2891	28	23.85	0.20716
466	GO:0000819	sister chromatid segregation	103	2	0.85	0.20878
467	GO:0033014	tetrapyrrole biosynthetic process	103	2	0.85	0.20878
468	GO:0051094	positive regulation of developmental process	192	3	1.58	0.21152
469	GO:0006360	transcription by RNA polymerase I	29	1	0.24	0.21366
470	GO:0009306	protein secretion	29	1	0.24	0.21366
471	GO:0009956	radial pattern formation	29	1	0.24	0.21366
472	GO:0010499	proteasomal ubiquitin-independent protein catabolic process	29	1	0.24	0.21366
473	GO:0032527	protein exit from endoplasmic reticulum	29	1	0.24	0.21366
474	GO:0035592	establishment of protein localization to extracellular region	29	1	0.24	0.21366
475	GO:0043069	negative regulation of programmed cell death	29	1	0.24	0.21366
476	GO:0051123	RNA polymerase II preinitiation complex assembly	29	1	0.24	0.21366
477	GO:0071692	protein localization to extracellular region	29	1	0.24	0.21366
478	GO:0009626	plant-type hypersensitive response	193	3	1.59	0.21366
479	GO:0034050	programmed cell death induced by symbiont	193	3	1.59	0.21366
480	GO:0051702	biological process involved in interaction with symbiont	194	3	1.6	0.21580
481	GO:0006397	mRNA processing	591	7	4.88	0.21687
482	GO:0048518	positive regulation of biological process	1782	18	14.7	0.21722
483	GO:0006400	tRNA modification	106	2	0.87	0.21784
484	GO:0044275	cellular carbohydrate catabolic process	106	2	0.87	0.21784
485	GO:0070646	protein modification by small protein removal	106	2	0.87	0.21784
486	GO:0009908	flower development	802	9	6.62	0.21839
487	GO:0005983	starch catabolic process	30	1	0.25	0.22015
488	GO:0009750	response to fructose	30	1	0.25	0.22015
489	GO:0044273	sulfur compound catabolic process	30	1	0.25	0.22015
490	GO:0018193	peptidyl-amino acid modification	594	7	4.9	0.22043
491	GO:0034976	response to endoplasmic reticulum stress	107	2	0.88	0.22087
492	GO:0051252	regulation of RNA metabolic process	2804	27	23.13	0.22184
493	GO:0044238	primary metabolic process	13401	116	110.54	0.22274
494	GO:0032984	protein-containing complex disassembly	108	2	0.89	0.22390
495	GO:0012501	programmed cell death	294	4	2.43	0.22520
496	GO:0019725	cellular homeostasis	394	5	3.25	0.22653
497	GO:0006783	heme biosynthetic process	31	1	0.26	0.22660
498	GO:0016073	snRNA metabolic process	31	1	0.26	0.22660
499	GO:0060966	regulation of gene silencing by RNA	31	1	0.26	0.22660
500	GO:0071218	cellular response to misfolded protein	31	1	0.26	0.22660

[truncated: 72 more sheets: Circ_SAV_Quantile_97.5%_eQTLsPo, Circ_SAV_Quantile_97.5%_TrgtedP, Rust_ORL_Quantile_2.5%_eQTLsPot, Rust_ORL_Quantile_2.5%_TrgtedPo, Rust_ORL_Quantile_97.5%_eQTLsPo, Rust_ORL_Quantile_97.5%_TrgtedP, BudFlush_ORL_Quantile_2.5%_eQTL, BudFlush_ORL_Quantile_2.5%_Trgt, BudFlush_ORL_Quantile_97.5%_eQT, BudFlush_ORL_Quantile_97.5%_Trg, BudFlush_SAV_Quantile_2.5%_eQTL, BudFlush_SAV_Quantile_2.5%_Trgt, BudFlush_SAV_Quantile_97.5%_eQT, BudFlush_SAV_Quantile_97.5%_Trg, BrAngl_ORL_Quantile_2.5%_eQTLsP, BrAngl_ORL_Quantile_2.5%_Trgted, BrAngl_ORL_Quantile_97.5%_eQTLs, BrAngl_ORL_Quantile_97.5%_Trgte, H.G_ORL_Quantile_2.5%_eQTLsPotr, H.G_ORL_Quantile_2.5%_TrgtedPot …]
